# Supplementary material for: N,N′-Bis(4-methyl­phen­yl)naphthalene-1,4-dicarboxamide N,N-dimethyl­acetamide disolvate
Source: Acta Crystallogr Sect E Struct Rep Online. 2008 Nov 20;64(Pt 12):o2379. doi: 10.1107/S1600536808037422 (PMC2960113; doi:10.1107/S1600536808037422)
Supplement: Supplementary file 1 [file e-64-o2379-sup1.cif]

##############################################################################
###                                                                        ###
###        Electronic paper (Acta Crystallographica Section E)             ###
###                                                                        ###
##############################################################################
#                                                                            #
# This CIF contains the data in a paper accepted for publication in Acta     #
# Crystallographica Section E. It conforms to the requirements of Notes      #
# for Authors for Section E, and has been peer reviewed under the auspices   #
# of the IUCr Commission on Journals.                                        #
#                                                                            #
# Full details of the Crystallographic Information File format               #
# are given in the paper "The Crystallographic Information File (CIF):       #
# a New Standard Archive File for Crystallography" by S. R. Hall, F. H.      #
# Allen and I. D. Brown [Acta Cryst. (1991), A47, 655-685].                  #
#                                                                            #
# The current version of the core CIF dictionary is obtainable from          #
# ftp://ftp.iucr.org/pub/cif_core.dic. The current version number is 2.4.    #
#                                                                            #
# Software is freely available for graphical display of the structure(s) in  #
# this CIF.  For information consult the CIF home page http://www.iucr.org/  #
# cif/home.html                                                              #
#                                                                            #
# This file may be used for bona fide research purposes within the           #
# scientific community so long as proper attribution is given to the journal # 
# article from which it was obtained.                                        #
#                                                                            #
##############################################################################
                                             
data_global
_audit_creation_method     'SHELXL-97'
_journal_date_recd_electronic     2008-10-27
_journal_date_accepted     2008-11-11
_journal_name_full     'Acta Crystallographica, Section E'
_journal_year     2008
_journal_volume     64
_journal_issue     12
_journal_page_first     o2379
_journal_page_last     o2379
_journal_paper_category     QO
_journal_coeditor_code     CI2697
_publ_contact_author_name     'Lin-Hai Jing'
_publ_contact_author_address
;
School of Chemistry and Chemical Engineering
China West Normal University
Nanchong 637002
Peoples' Republic of China
;
_publ_contact_author_email     'jlhjhr@yahoo.com.cn'
_publ_contact_author_fax     ?
_publ_contact_author_phone     ?
_publ_section_title
;
<i>N</i>,<i>N</i>'-Bis(4-methylphenyl)naphthalene-1,4-dicarboxamide
<i>N</i>,<i>N</i>-dimethylacetamide disolvate
;
loop_
    _publ_author_name
    _publ_author_footnote
    _publ_author_address
    'Lin-Hai Jing' .
;
School of Chemistry and Chemical Engineering
China West Normal University
Nanchong 637002
People's Republic of China
;
data_I
_audit_creation_method     SHELXL-97
_chemical_name_systematic
;
<i>N</i>,<i>N</i>'-Bis(4-methylphenyl)naphthalene-1,4-dicarboxamide
<i>N</i>,<i>N</i>-dimethylacetamide disolvate
;
_chemical_name_common     ?
_chemical_formula_moiety     'C26 H22 N2 O2, 2(C4 H9 N O)'
_chemical_formula_sum     'C34 H40 N4 O4'
_chemical_formula_iupac     'C26 H22 N2 O2, 2C4 H9 N O'
_chemical_formula_weight     568.70
_chemical_melting_point     ?
_symmetry_cell_setting     Monoclinic
_symmetry_space_group_name_H-M     'P 21/c'
_symmetry_space_group_name_Hall     '-P 2ybc'
loop_
    _symmetry_equiv_pos_as_xyz
    'x, y, z'
    '-x, y+1/2, -z+1/2'
    '-x, -y, -z'
    'x, -y-1/2, z-1/2'
_cell_length_a     13.270(3)
_cell_length_b     20.285(4)
_cell_length_c     12.125(3)
_cell_angle_alpha     90.00
_cell_angle_beta     101.021(4)
_cell_angle_gamma     90.00
_cell_volume     3203.7(12)
_cell_formula_units_Z     4
_cell_measurement_reflns_used     2185
_cell_measurement_theta_min     2.31
_cell_measurement_theta_max     20.11
_cell_measurement_temperature     294(2)
_exptl_crystal_description     Block
_exptl_crystal_colour     colourless
_exptl_crystal_size_max     0.24
_exptl_crystal_size_mid     0.22
_exptl_crystal_size_min     0.16
_exptl_crystal_density_diffrn     1.179
_exptl_crystal_density_meas     ?
_exptl_crystal_density_method     'not measured'
_exptl_crystal_F_000     1216
_exptl_absorpt_coefficient_mu     0.078
_exptl_absorpt_correction_type     multi-scan
_exptl_absorpt_process_details     '(SADABS; Sheldrick, 1996)'
_exptl_absorpt_correction_T_min     0.9815
_exptl_absorpt_correction_T_max     0.9876
_exptl_special_details
;
;
_diffrn_ambient_temperature     294(2)
_diffrn_radiation_type     MoK\a
_diffrn_radiation_wavelength     0.71073
_diffrn_radiation_source     'fine-focus sealed tube'
_diffrn_radiation_monochromator     graphite
_diffrn_measurement_device_type     'Bruker SMART CCD area-detector'
_diffrn_measurement_method     '\f and \w'
_diffrn_detector_area_resol_mean     ?
_diffrn_reflns_number     16193
_diffrn_reflns_av_R_equivalents     0.0574
_diffrn_reflns_av_sigmaI/netI     0.0718
_diffrn_reflns_theta_min     1.56
_diffrn_reflns_theta_max     25.02
_diffrn_reflns_theta_full     25.02
_diffrn_measured_fraction_theta_max     0.998
_diffrn_measured_fraction_theta_full     0.998
_diffrn_reflns_limit_h_min     -15
_diffrn_reflns_limit_h_max     13
_diffrn_reflns_limit_k_min     -22
_diffrn_reflns_limit_k_max     24
_diffrn_reflns_limit_l_min     -14
_diffrn_reflns_limit_l_max     14
_diffrn_standards_number     0
_diffrn_standards_interval_count     0
_diffrn_standards_interval_time     0
_diffrn_standards_decay_%     0
_refine_special_details
;
Refinement of <i>F</i>^2^ against ALL reflections. The weighted <i>R</i>-factor
<i>wR</i> and goodness of fit <i>S</i> are based on <i>F</i>^2^, conventional
<i>R</i>-factors <i>R</i> are based on <i>F</i>, with <i>F</i> set to zero for
negative <i>F</i>^2^. The threshold expression of <i>F</i>^2^ >
\s(<i>F</i>^2^) is used only for calculating <i>R</i>-factors(gt) <i>etc</i>.
and is not relevant to the choice of reflections for refinement.
<i>R</i>-factors based on <i>F</i>^2^ are statistically about twice as large
as those based on <i>F</i>, and <i>R</i>- factors based on ALL data will be
even larger.
;
_reflns_number_total     5652
_reflns_number_gt     2347
_reflns_threshold_expression     I>2\s(I)
_refine_ls_structure_factor_coef     Fsqd
_refine_ls_matrix_type     full
_refine_ls_R_factor_all     0.1584
_refine_ls_R_factor_gt     0.0551
_refine_ls_wR_factor_gt     0.1343
_refine_ls_wR_factor_ref     0.1864
_refine_ls_goodness_of_fit_ref     1.001
_refine_ls_restrained_S_all     1.054
_refine_ls_number_reflns     5652
_refine_ls_number_parameters     491
_refine_ls_number_restraints     166
_refine_ls_hydrogen_treatment     constr
_refine_ls_weighting_scheme     calc
_refine_ls_weighting_details
         'calc w=1/[\s^2^(Fo^2^)+(0.0808P)^2^+0.1377P] where P=(Fo^2^+2Fc^2^)/3'
_atom_sites_solution_hydrogens     geom
_atom_sites_solution_primary     direct
_atom_sites_solution_secondary     difmap
_refine_ls_shift/su_max     0.001
_refine_ls_shift/su_mean     0.000
_refine_diff_density_max     0.195
_refine_diff_density_min     -0.175
_refine_ls_extinction_method     none
_refine_ls_extinction_coef     ?
loop_
    _atom_type_symbol
    _atom_type_description
    _atom_type_scat_dispersion_real
    _atom_type_scat_dispersion_imag
    _atom_type_scat_source
    'C' 'C' 0.0033 0.0016
                         'International Tables Vol C Tables 4.2.6.8 and 6.1.1.4'
    'H' 'H' 0.0000 0.0000
                         'International Tables Vol C Tables 4.2.6.8 and 6.1.1.4'
    'N' 'N' 0.0061 0.0033
                         'International Tables Vol C Tables 4.2.6.8 and 6.1.1.4'
    'O' 'O' 0.0106 0.0060
                         'International Tables Vol C Tables 4.2.6.8 and 6.1.1.4'
_computing_data_collection     'SMART (Bruker, 1998)'
_computing_cell_refinement     'SAINT (Bruker, 1999)'
_computing_data_reduction     'SAINT (Bruker, 1999)'
_computing_structure_solution     'SHELXS97 (Sheldrick, 2008)'
_computing_structure_refinement     'SHELXL97 (Sheldrick, 2008)'
_computing_molecular_graphics     'XP in SHELXTL (Sheldrick, 2008)'
_computing_publication_material     'SHELXL97 (Sheldrick, 2008)'
loop_
    _atom_site_type_symbol
    _atom_site_label
    _atom_site_fract_x
    _atom_site_fract_y
    _atom_site_fract_z
    _atom_site_U_iso_or_equiv
    _atom_site_adp_type
    _atom_site_calc_flag
    _atom_site_refinement_flags
    _atom_site_occupancy
    _atom_site_disorder_assembly
    _atom_site_disorder_group
    O O1 0.4931(2) 0.09472(15) 0.2665(3) 0.1430(14) Uani d . 1 . .
    O O2 -0.05256(19) 0.11822(14) 0.3003(3) 0.1171(11) Uani d . 1 . .
    N N1 0.46882(18) 0.18251(13) 0.3719(2) 0.0666(8) Uani d . 1 . .
    H H1N 0.4215 0.2032 0.3973 0.080 Uiso calc R 1 . .
    N N2 -0.03759(18) 0.02910(13) 0.1927(2) 0.0664(8) Uani d . 1 . .
    H H2N 0.0069 0.0073 0.1643 0.080 Uiso calc R 1 . .
    C C1 0.3245(2) 0.11496(15) 0.2971(3) 0.0594(9) Uani d . 1 . .
    C C2 0.2572(3) 0.14196(16) 0.2104(3) 0.0777(11) Uani d . 1 . .
    H H2 0.2814 0.1693 0.1596 0.093 Uiso calc R 1 . .
    C C3 0.1517(3) 0.12923(17) 0.1964(3) 0.0765(10) Uani d . 1 . .
    H H3 0.1072 0.1479 0.1360 0.092 Uiso calc R 1 . .
    C C4 0.1134(2) 0.09031(15) 0.2692(3) 0.0591(9) Uani d . 1 . .
    C C5 0.1465(3) 0.01648(19) 0.4362(3) 0.0829(11) Uani d . 1 . .
    H H5 0.0766 0.0080 0.4282 0.100 Uiso calc R 1 . .
    C C6 0.2130(4) -0.0127(2) 0.5205(4) 0.1090(15) Uani d . 1 . .
    H H6 0.1886 -0.0409 0.5699 0.131 Uiso calc R 1 . .
    C C7 0.3182(3) -0.0005(2) 0.5337(4) 0.1084(14) Uani d . 1 . .
    H H7 0.3633 -0.0207 0.5920 0.130 Uiso calc R 1 . .
    C C8 0.3555(3) 0.0403(2) 0.4629(3) 0.0825(11) Uani d . 1 . .
    H H8 0.4258 0.0476 0.4731 0.099 Uiso calc R 1 . .
    C C9 0.2886(2) 0.07204(16) 0.3732(3) 0.0592(9) Uani d . 1 . .
    C C10 0.1816(2) 0.05967(16) 0.3599(3) 0.0593(8) Uani d . 1 . .
    C C11 0.4374(3) 0.12956(19) 0.3096(3) 0.0738(10) Uani d . 1 . .
    C C12 0.5683(2) 0.20955(16) 0.4022(3) 0.0609(9) Uani d . 1 . .
    C C13 0.5808(3) 0.26050(16) 0.4800(3) 0.0708(10) Uani d . 1 . .
    H H13 0.5248 0.2755 0.5087 0.085 Uiso calc R 1 . .
    C C14 0.6758(3) 0.28904(17) 0.5148(3) 0.0814(11) Uani d . 1 . .
    H H14 0.6825 0.3231 0.5671 0.098 Uiso calc R 1 . .
    C C15 0.7607(3) 0.26879(19) 0.4749(3) 0.0771(10) Uani d . 1 . .
    C C16 0.7470(3) 0.2176(2) 0.3972(4) 0.0871(12) Uani d . 1 . .
    H H16 0.8033 0.2023 0.3693 0.104 Uiso calc R 1 . .
    C C17 0.6523(3) 0.18870(17) 0.3603(3) 0.0778(10) Uani d . 1 . .
    H H17 0.6453 0.1551 0.3071 0.093 Uiso calc R 1 . .
    C C18 0.8651(3) 0.2990(2) 0.5168(4) 0.1091(14) Uani d . 1 . .
    H H18A 0.8603 0.3461 0.5098 0.164 Uiso calc R 1 . .
    H H18B 0.9128 0.2827 0.4729 0.164 Uiso calc R 1 . .
    H H18C 0.8884 0.2874 0.5942 0.164 Uiso calc R 1 . .
    C C19 -0.0006(2) 0.08077(18) 0.2561(3) 0.0666(9) Uani d . 1 . .
    C C20 -0.1393(2) 0.00511(16) 0.1657(3) 0.0575(8) Uani d . 1 . .
    C C21 -0.1533(3) -0.05613(17) 0.1166(3) 0.0768(10) Uani d . 1 . .
    H H21 -0.0971 -0.0799 0.1029 0.092 Uiso calc R 1 . .
    C C22 -0.2507(3) -0.08224(18) 0.0876(3) 0.0858(11) Uani d . 1 . .
    H H22 -0.2588 -0.1237 0.0545 0.103 Uiso calc R 1 . .
    C C23 -0.3361(3) -0.0490(2) 0.1061(3) 0.0756(10) Uani d . 1 . .
    C C24 -0.3205(2) 0.0123(2) 0.1551(3) 0.0714(10) Uani d . 1 . .
    H H24 -0.3769 0.0360 0.1688 0.086 Uiso calc R 1 . .
    C C25 -0.2237(2) 0.03961(16) 0.1848(3) 0.0639(9) Uani d . 1 . .
    H H25 -0.2156 0.0812 0.2175 0.077 Uiso calc R 1 . .
    C C26 -0.4417(3) -0.0792(2) 0.0734(4) 0.1198(16) Uani d . 1 . .
    H H26A -0.4894 -0.0549 0.1080 0.180 Uiso calc R 1 . .
    H H26B -0.4396 -0.1242 0.0982 0.180 Uiso calc R 1 . .
    H H26C -0.4632 -0.0776 -0.0068 0.180 Uiso calc R 1 . .
    O O3 0.1070(8) 0.9382(7) 0.1400(9) 0.095(3) Uani d PDU 0.655(12) A 1
    N N3 0.2684(5) 0.9101(3) 0.2237(5) 0.081(2) Uani d PDU 0.655(12) A 1
    C C27 0.1348(13) 0.8495(10) 0.2960(17) 0.137(6) Uani d PDU 0.655(12) A 1
    H H27A 0.1942 0.8346 0.3480 0.206 Uiso calc PR 0.655(12) A 1
    H H27B 0.1039 0.8130 0.2516 0.206 Uiso calc PR 0.655(12) A 1
    H H27C 0.0862 0.8680 0.3368 0.206 Uiso calc PR 0.655(12) A 1
    C C28 0.1664(6) 0.9019(4) 0.2194(7) 0.083(3) Uani d PDU 0.655(12) A 1
    C C29 0.2879(11) 0.9599(10) 0.1401(15) 0.088(5) Uani d PDU 0.655(12) A 1
    H H29A 0.2241 0.9793 0.1041 0.131 Uiso calc PR 0.655(12) A 1
    H H29B 0.3199 0.9390 0.0847 0.131 Uiso calc PR 0.655(12) A 1
    H H29C 0.3324 0.9937 0.1776 0.131 Uiso calc PR 0.655(12) A 1
    C C30 0.3530(10) 0.8759(9) 0.2965(15) 0.126(5) Uani d PDU 0.655(12) A 1
    H H30A 0.3258 0.8429 0.3395 0.190 Uiso calc PR 0.655(12) A 1
    H H30B 0.3927 0.9070 0.3465 0.190 Uiso calc PR 0.655(12) A 1
    H H30C 0.3961 0.8552 0.2513 0.190 Uiso calc PR 0.655(12) A 1
    O O3' 0.0993(13) 0.9258(12) 0.1737(17) 0.080(5) Uani d PDU 0.345(12) A 2
    N N3' 0.2233(13) 0.8814(6) 0.2616(10) 0.090(5) Uani d PDU 0.345(12) A 2
    C C27' 0.301(2) 0.953(2) 0.143(4) 0.130(17) Uani d PDU 0.345(12) A 2
    H H27D 0.2850 0.9856 0.0839 0.194 Uiso calc PR 0.345(12) A 2
    H H27E 0.3365 0.9170 0.1168 0.194 Uiso calc PR 0.345(12) A 2
    H H27F 0.3434 0.9730 0.2071 0.194 Uiso calc PR 0.345(12) A 2
    C C28' 0.2000(11) 0.9283(6) 0.1748(10) 0.071(5) Uani d PDU 0.345(12) A 2
    C C29' 0.3298(15) 0.8591(17) 0.298(3) 0.124(10) Uani d PDU 0.345(12) A 2
    H H29D 0.3735 0.8830 0.2571 0.187 Uiso calc PR 0.345(12) A 2
    H H29E 0.3342 0.8128 0.2829 0.187 Uiso calc PR 0.345(12) A 2
    H H29F 0.3515 0.8670 0.3768 0.187 Uiso calc PR 0.345(12) A 2
    C C30' 0.151(3) 0.844(3) 0.315(4) 0.190(19) Uani d PDU 0.345(12) A 2
    H H30D 0.0819 0.8562 0.2829 0.286 Uiso calc PR 0.345(12) A 2
    H H30E 0.1641 0.8526 0.3944 0.286 Uiso calc PR 0.345(12) A 2
    H H30F 0.1598 0.7973 0.3033 0.286 Uiso calc PR 0.345(12) A 2
    O O4 0.3102(10) 0.2454(9) 0.4665(12) 0.084(3) Uani d PDU 0.531(13) B 1
    N N4 0.1781(6) 0.2063(5) 0.5319(8) 0.096(4) Uani d PDU 0.531(13) B 1
    C C31 0.3555(14) 0.1799(13) 0.6528(16) 0.151(7) Uani d PDU 0.531(13) B 1
    H H31A 0.3158 0.1577 0.7001 0.227 Uiso calc PR 0.531(13) B 1
    H H31B 0.3969 0.2133 0.6954 0.227 Uiso calc PR 0.531(13) B 1
    H H31C 0.3990 0.1486 0.6253 0.227 Uiso calc PR 0.531(13) B 1
    C C32 0.2843(6) 0.2111(5) 0.5553(10) 0.085(4) Uani d PDU 0.531(13) B 1
    C C33 0.1296(13) 0.2400(13) 0.4258(17) 0.098(8) Uani d PDU 0.531(13) B 1
    H H33A 0.1820 0.2583 0.3904 0.147 Uiso calc PR 0.531(13) B 1
    H H33B 0.0855 0.2746 0.4426 0.147 Uiso calc PR 0.531(13) B 1
    H H33C 0.0898 0.2087 0.3761 0.147 Uiso calc PR 0.531(13) B 1
    C C34 0.1140(10) 0.1725(7) 0.5989(12) 0.108(4) Uani d PDU 0.531(13) B 1
    H H34A 0.1568 0.1486 0.6584 0.162 Uiso calc PR 0.531(13) B 1
    H H34B 0.0690 0.1424 0.5522 0.162 Uiso calc PR 0.531(13) B 1
    H H34C 0.0740 0.2043 0.6305 0.162 Uiso calc PR 0.531(13) B 1
    O O4' 0.3332(11) 0.2433(12) 0.5008(14) 0.096(5) Uani d PDU 0.469(13) B 2
    N N4' 0.2303(10) 0.1904(5) 0.5850(9) 0.100(4) Uani d PDU 0.469(13) B 2
    C C31' 0.1215(14) 0.241(2) 0.436(2) 0.134(14) Uani d PDU 0.469(13) B 2
    H H31D 0.1186 0.2660 0.3683 0.201 Uiso calc PR 0.469(13) B 2
    H H31E 0.0891 0.2653 0.4875 0.201 Uiso calc PR 0.469(13) B 2
    H H31F 0.0863 0.1998 0.4185 0.201 Uiso calc PR 0.469(13) B 2
    C C32' 0.2346(10) 0.2275(5) 0.4902(9) 0.083(4) Uani d PDU 0.469(13) B 2
    C C33' 0.1508(14) 0.1589(12) 0.6330(19) 0.181(10) Uani d PDU 0.469(13) B 2
    H H33D 0.0851 0.1670 0.5860 0.271 Uiso calc PR 0.469(13) B 2
    H H33E 0.1513 0.1764 0.7066 0.271 Uiso calc PR 0.469(13) B 2
    H H33F 0.1631 0.1122 0.6382 0.271 Uiso calc PR 0.469(13) B 2
    C C34' 0.3217(13) 0.1756(14) 0.6665(19) 0.129(6) Uani d PDU 0.469(13) B 2
    H H34D 0.3804 0.1939 0.6419 0.193 Uiso calc PR 0.469(13) B 2
    H H34E 0.3295 0.1287 0.6741 0.193 Uiso calc PR 0.469(13) B 2
    H H34F 0.3161 0.1945 0.7377 0.193 Uiso calc PR 0.469(13) B 2
loop_
    _atom_site_aniso_label
    _atom_site_aniso_U_11
    _atom_site_aniso_U_22
    _atom_site_aniso_U_33
    _atom_site_aniso_U_12
    _atom_site_aniso_U_13
    _atom_site_aniso_U_23
    O1 0.0691(18) 0.147(3) 0.216(4) -0.0110(18) 0.037(2) -0.109(3)
    O2 0.0686(17) 0.127(2) 0.155(3) -0.0018(16) 0.0209(17) -0.079(2)
    N1 0.0541(17) 0.0594(18) 0.087(2) -0.0032(14) 0.0153(14) -0.0136(16)
    N2 0.0448(16) 0.0693(19) 0.083(2) 0.0012(14) 0.0061(13) -0.0180(16)
    C1 0.054(2) 0.054(2) 0.067(2) 0.0004(16) 0.0042(17) -0.0066(18)
    C2 0.069(3) 0.070(2) 0.091(3) -0.006(2) 0.008(2) 0.019(2)
    C3 0.061(2) 0.079(3) 0.081(3) -0.0011(19) -0.0060(19) 0.020(2)
    C4 0.055(2) 0.057(2) 0.062(2) -0.0039(16) 0.0025(17) -0.0029(18)
    C5 0.076(2) 0.099(3) 0.076(3) -0.003(2) 0.020(2) 0.011(2)
    C6 0.106(4) 0.141(4) 0.081(3) 0.014(3) 0.021(3) 0.045(3)
    C7 0.097(4) 0.147(4) 0.076(3) 0.023(3) 0.004(3) 0.032(3)
    C8 0.067(2) 0.110(3) 0.065(3) 0.015(2) 0.001(2) 0.002(2)
    C9 0.059(2) 0.065(2) 0.050(2) 0.0054(17) 0.0028(16) -0.0054(17)
    C10 0.057(2) 0.064(2) 0.056(2) 0.0008(17) 0.0071(16) -0.0060(18)
    C11 0.058(2) 0.073(3) 0.090(3) 0.002(2) 0.0111(19) -0.019(2)
    C12 0.052(2) 0.053(2) 0.078(2) -0.0033(17) 0.0124(17) 0.0028(18)
    C13 0.061(2) 0.058(2) 0.093(3) 0.0001(18) 0.0137(19) -0.006(2)
    C14 0.071(3) 0.064(2) 0.104(3) -0.010(2) 0.004(2) -0.005(2)
    C15 0.059(2) 0.070(3) 0.098(3) -0.010(2) 0.004(2) 0.011(2)
    C16 0.060(2) 0.088(3) 0.118(3) -0.005(2) 0.029(2) 0.006(3)
    C17 0.065(2) 0.074(2) 0.098(3) -0.011(2) 0.027(2) -0.016(2)
    C18 0.065(3) 0.108(3) 0.146(4) -0.022(2) 0.001(2) 0.018(3)
    C19 0.056(2) 0.070(2) 0.069(2) 0.001(2) -0.0005(18) -0.007(2)
    C20 0.050(2) 0.060(2) 0.061(2) 0.0030(17) 0.0064(15) -0.0033(17)
    C21 0.061(2) 0.064(2) 0.102(3) 0.0051(19) 0.0074(19) -0.013(2)
    C22 0.071(3) 0.066(2) 0.115(3) -0.009(2) 0.004(2) -0.008(2)
    C23 0.057(2) 0.077(3) 0.089(3) -0.010(2) 0.0021(19) 0.012(2)
    C24 0.051(2) 0.094(3) 0.068(2) 0.006(2) 0.0067(17) 0.006(2)
    C25 0.057(2) 0.071(2) 0.060(2) 0.0074(19) 0.0031(16) -0.0025(17)
    C26 0.070(3) 0.117(3) 0.163(4) -0.027(2) -0.003(3) 0.019(3)
    O3 0.081(5) 0.094(6) 0.111(7) 0.022(3) 0.026(4) 0.003(5)
    N3 0.079(4) 0.080(4) 0.085(4) 0.016(3) 0.017(3) 0.008(3)
    C27 0.157(9) 0.145(9) 0.126(8) -0.038(6) 0.070(6) 0.034(6)
    C28 0.086(6) 0.081(6) 0.085(6) 0.013(5) 0.024(5) -0.012(4)
    C29 0.105(7) 0.084(7) 0.086(7) -0.017(5) 0.048(5) 0.005(4)
    C30 0.120(7) 0.116(8) 0.127(7) 0.042(7) -0.018(6) 0.013(6)
    O3' 0.069(7) 0.084(8) 0.084(9) 0.030(6) 0.004(6) 0.014(6)
    N3' 0.095(9) 0.087(8) 0.091(8) -0.003(7) 0.024(6) 0.009(6)
    C27' 0.143(19) 0.120(19) 0.133(19) -0.002(9) 0.045(10) 0.008(10)
    C28' 0.065(9) 0.073(8) 0.081(8) 0.000(7) 0.024(7) -0.006(6)
    C29' 0.119(13) 0.113(13) 0.127(12) 0.005(9) -0.013(8) 0.027(9)
    C30' 0.19(2) 0.19(2) 0.19(2) -0.004(10) 0.056(11) 0.021(10)
    O4 0.049(5) 0.081(5) 0.124(8) -0.005(4) 0.025(5) -0.023(6)
    N4 0.107(6) 0.089(6) 0.100(7) -0.006(5) 0.041(5) -0.014(5)
    C31 0.169(11) 0.133(9) 0.147(10) 0.028(9) 0.018(8) 0.001(7)
    C32 0.081(6) 0.083(7) 0.097(8) -0.002(6) 0.031(6) -0.029(5)
    C33 0.078(9) 0.103(10) 0.110(10) -0.010(6) 0.010(6) -0.035(7)
    C34 0.117(7) 0.109(7) 0.115(7) -0.019(6) 0.065(6) 0.013(6)
    O4' 0.083(8) 0.098(7) 0.108(8) -0.017(6) 0.025(6) -0.025(6)
    N4' 0.127(9) 0.084(6) 0.094(7) 0.001(6) 0.032(6) -0.014(5)
    C31' 0.126(16) 0.145(16) 0.136(16) -0.001(9) 0.034(9) -0.024(9)
    C32' 0.085(8) 0.068(6) 0.093(7) 0.008(6) 0.011(7) -0.026(5)
    C33' 0.196(13) 0.186(13) 0.172(12) -0.016(9) 0.063(9) 0.015(9)
    C34' 0.121(9) 0.127(9) 0.139(10) 0.017(8) 0.025(8) 0.014(7)
_geom_special_details
;
All e.s.d.'s (except the e.s.d. in the dihedral angle between two l.s. planes)
are estimated using the full covariance matrix. The cell e.s.d.'s are taken
into account individually in the estimation of e.s.d.'s in distances, angles
and torsion angles; correlations between e.s.d.'s in cell parameters are only
used when they are defined by crystal symmetry. An approximate (isotropic)
treatment of cell e.s.d.'s is used for estimating e.s.d.'s involving l.s.
planes.
;
loop_
    _geom_bond_atom_site_label_1
    _geom_bond_atom_site_label_2
    _geom_bond_site_symmetry_2
    _geom_bond_distance
    _geom_bond_publ_flag
    O1 C11 . 1.211(4) ?
    O2 C19 . 1.216(4) ?
    N1 C11 . 1.333(4) ?
    N1 C12 . 1.411(4) ?
    N1 H1N . 0.86 ?
    N2 C19 . 1.337(4) ?
    N2 C20 . 1.413(4) ?
    N2 H2N . 0.86 ?
    C1 C2 . 1.358(4) ?
    C1 C9 . 1.416(4) ?
    C1 C11 . 1.506(4) ?
    C2 C3 . 1.401(4) ?
    C2 H2 . 0.93 ?
    C3 C4 . 1.353(4) ?
    C3 H3 . 0.93 ?
    C4 C10 . 1.426(4) ?
    C4 C19 . 1.504(4) ?
    C5 C6 . 1.352(5) ?
    C5 C10 . 1.416(4) ?
    C5 H5 . 0.93 ?
    C6 C7 . 1.397(5) ?
    C6 H6 . 0.93 ?
    C7 C8 . 1.351(5) ?
    C7 H7 . 0.93 ?
    C8 C9 . 1.421(4) ?
    C8 H8 . 0.93 ?
    C9 C10 . 1.420(4) ?
    C12 C17 . 1.378(4) ?
    C12 C13 . 1.387(4) ?
    C13 C14 . 1.378(4) ?
    C13 H13 . 0.93 ?
    C14 C15 . 1.372(5) ?
    C14 H14 . 0.93 ?
    C15 C16 . 1.391(5) ?
    C15 C18 . 1.511(4) ?
    C16 C17 . 1.381(4) ?
    C16 H16 . 0.93 ?
    C17 H17 . 0.93 ?
    C18 H18A . 0.96 ?
    C18 H18B . 0.96 ?
    C18 H18C . 0.96 ?
    C20 C21 . 1.375(4) ?
    C20 C25 . 1.378(4) ?
    C21 C22 . 1.379(4) ?
    C21 H21 . 0.93 ?
    C22 C23 . 1.374(5) ?
    C22 H22 . 0.93 ?
    C23 C24 . 1.376(5) ?
    C23 C26 . 1.511(5) ?
    C24 C25 . 1.382(4) ?
    C24 H24 . 0.93 ?
    C25 H25 . 0.93 ?
    C26 H26A . 0.96 ?
    C26 H26B . 0.96 ?
    C26 H26C . 0.96 ?
    O3 C28 . 1.342(11) ?
    N3 C28 . 1.356(7) ?
    N3 C29 . 1.488(10) ?
    N3 C30 . 1.464(8) ?
    C27 C28 . 1.522(9) ?
    C27 H27A . 0.96 ?
    C27 H27B . 0.96 ?
    C27 H27C . 0.96 ?
    C29 H29A . 0.96 ?
    C29 H29B . 0.96 ?
    C29 H29C . 0.96 ?
    C30 H30A . 0.96 ?
    C30 H30B . 0.96 ?
    C30 H30C . 0.96 ?
    O3' C28' . 1.336(15) ?
    N3' C28' . 1.409(10) ?
    N3' C30' . 1.473(11) ?
    N3' C29' . 1.469(10) ?
    C27' C28' . 1.549(11) ?
    C27' H27D . 0.96 ?
    C27' H27E . 0.96 ?
    C27' H27F . 0.96 ?
    C29' H29D . 0.96 ?
    C29' H29E . 0.96 ?
    C29' H29F . 0.96 ?
    C30' H30D . 0.96 ?
    C30' H30E . 0.96 ?
    C30' H30F . 0.96 ?
    O4 C32 . 1.379(13) ?
    N4 C32 . 1.388(9) ?
    N4 C34 . 1.454(8) ?
    N4 C33 . 1.490(10) ?
    C31 C32 . 1.505(10) ?
    C31 H31A . 0.96 ?
    C31 H31B . 0.96 ?
    C31 H31C . 0.96 ?
    C33 H33A . 0.96 ?
    C33 H33B . 0.96 ?
    C33 H33C . 0.96 ?
    C34 H34A . 0.96 ?
    C34 H34B . 0.96 ?
    C34 H34C . 0.96 ?
    O4' C32' . 1.329(14) ?
    N4' C32' . 1.384(9) ?
    N4' C34' . 1.442(10) ?
    N4' C33' . 1.447(10) ?
    C31' C32' . 1.544(11) ?
    C31' H31D . 0.96 ?
    C31' H31E . 0.96 ?
    C31' H31F . 0.96 ?
    C33' H33D . 0.96 ?
    C33' H33E . 0.96 ?
    C33' H33F . 0.96 ?
    C34' H34D . 0.96 ?
    C34' H34E . 0.96 ?
    C34' H34F . 0.96 ?
loop_
    _geom_angle_atom_site_label_1
    _geom_angle_atom_site_label_2
    _geom_angle_atom_site_label_3
    _geom_angle_site_symmetry_1
    _geom_angle_site_symmetry_3
    _geom_angle
    _geom_angle_publ_flag
    C11 N1 C12 . . 129.5(3) ?
    C11 N1 H1N . . 115.2 ?
    C12 N1 H1N . . 115.2 ?
    C19 N2 C20 . . 129.2(3) ?
    C19 N2 H2N . . 115.4 ?
    C20 N2 H2N . . 115.4 ?
    C2 C1 C9 . . 119.9(3) ?
    C2 C1 C11 . . 119.5(3) ?
    C9 C1 C11 . . 120.5(3) ?
    C1 C2 C3 . . 120.9(3) ?
    C1 C2 H2 . . 119.6 ?
    C3 C2 H2 . . 119.6 ?
    C4 C3 C2 . . 121.3(3) ?
    C4 C3 H3 . . 119.3 ?
    C2 C3 H3 . . 119.3 ?
    C3 C4 C10 . . 119.7(3) ?
    C3 C4 C19 . . 120.1(3) ?
    C10 C4 C19 . . 120.2(3) ?
    C6 C5 C10 . . 121.1(4) ?
    C6 C5 H5 . . 119.4 ?
    C10 C5 H5 . . 119.4 ?
    C5 C6 C7 . . 120.2(4) ?
    C5 C6 H6 . . 119.9 ?
    C7 C6 H6 . . 119.9 ?
    C8 C7 C6 . . 121.0(4) ?
    C8 C7 H7 . . 119.5 ?
    C6 C7 H7 . . 119.5 ?
    C7 C8 C9 . . 120.9(4) ?
    C7 C8 H8 . . 119.6 ?
    C9 C8 H8 . . 119.6 ?
    C1 C9 C10 . . 119.2(3) ?
    C1 C9 C8 . . 122.6(3) ?
    C10 C9 C8 . . 118.1(3) ?
    C5 C10 C9 . . 118.8(3) ?
    C5 C10 C4 . . 122.3(3) ?
    C9 C10 C4 . . 118.9(3) ?
    O1 C11 N1 . . 124.3(3) ?
    O1 C11 C1 . . 121.3(3) ?
    N1 C11 C1 . . 114.4(3) ?
    C17 C12 C13 . . 118.6(3) ?
    C17 C12 N1 . . 124.6(3) ?
    C13 C12 N1 . . 116.8(3) ?
    C14 C13 C12 . . 120.4(3) ?
    C14 C13 H13 . . 119.8 ?
    C12 C13 H13 . . 119.8 ?
    C15 C14 C13 . . 122.0(4) ?
    C15 C14 H14 . . 119.0 ?
    C13 C14 H14 . . 119.0 ?
    C14 C15 C16 . . 117.0(3) ?
    C14 C15 C18 . . 121.5(4) ?
    C16 C15 C18 . . 121.5(4) ?
    C17 C16 C15 . . 121.9(3) ?
    C17 C16 H16 . . 119.0 ?
    C15 C16 H16 . . 119.0 ?
    C12 C17 C16 . . 120.1(3) ?
    C12 C17 H17 . . 120.0 ?
    C16 C17 H17 . . 120.0 ?
    C15 C18 H18A . . 109.5 ?
    C15 C18 H18B . . 109.5 ?
    H18A C18 H18B . . 109.5 ?
    C15 C18 H18C . . 109.5 ?
    H18A C18 H18C . . 109.5 ?
    H18B C18 H18C . . 109.5 ?
    O2 C19 N2 . . 124.5(3) ?
    O2 C19 C4 . . 121.1(3) ?
    N2 C19 C4 . . 114.4(3) ?
    C21 C20 C25 . . 119.0(3) ?
    C21 C20 N2 . . 117.1(3) ?
    C25 C20 N2 . . 123.9(3) ?
    C20 C21 C22 . . 120.0(3) ?
    C20 C21 H21 . . 120.0 ?
    C22 C21 H21 . . 120.0 ?
    C23 C22 C21 . . 122.2(4) ?
    C23 C22 H22 . . 118.9 ?
    C21 C22 H22 . . 118.9 ?
    C22 C23 C24 . . 117.0(3) ?
    C22 C23 C26 . . 120.7(4) ?
    C24 C23 C26 . . 122.3(4) ?
    C23 C24 C25 . . 122.0(3) ?
    C23 C24 H24 . . 119.0 ?
    C25 C24 H24 . . 119.0 ?
    C20 C25 C24 . . 119.9(3) ?
    C20 C25 H25 . . 120.1 ?
    C24 C25 H25 . . 120.1 ?
    C23 C26 H26A . . 109.5 ?
    C23 C26 H26B . . 109.5 ?
    H26A C26 H26B . . 109.5 ?
    C23 C26 H26C . . 109.5 ?
    H26A C26 H26C . . 109.5 ?
    H26B C26 H26C . . 109.5 ?
    C28 N3 C29 . . 111.1(9) ?
    C28 N3 C30 . . 127.6(10) ?
    C29 N3 C30 . . 121.3(10) ?
    C28 C27 H27A . . 109.5 ?
    C28 C27 H27B . . 109.4 ?
    H27A C27 H27B . . 109.5 ?
    C28 C27 H27C . . 109.5 ?
    H27A C27 H27C . . 109.5 ?
    H27B C27 H27C . . 109.5 ?
    O3 C28 N3 . . 113.9(10) ?
    O3 C28 C27 . . 128.9(11) ?
    N3 C28 C27 . . 116.9(10) ?
    N3 C29 H29A . . 109.5 ?
    N3 C29 H29B . . 109.5 ?
    H29A C29 H29B . . 109.5 ?
    N3 C29 H29C . . 109.4 ?
    H29A C29 H29C . . 109.5 ?
    H29B C29 H29C . . 109.5 ?
    N3 C30 H30A . . 109.5 ?
    N3 C30 H30B . . 109.4 ?
    H30A C30 H30B . . 109.5 ?
    N3 C30 H30C . . 109.5 ?
    H30A C30 H30C . . 109.5 ?
    H30B C30 H30C . . 109.5 ?
    C28' N3' C30' . . 128(3) ?
    C28' N3' C29' . . 119.4(19) ?
    C30' N3' C29' . . 112(3) ?
    C28' C27' H27D . . 109.4 ?
    C28' C27' H27E . . 109.5 ?
    H27D C27' H27E . . 109.5 ?
    C28' C27' H27F . . 109.6 ?
    H27D C27' H27F . . 109.5 ?
    H27E C27' H27F . . 109.5 ?
    O3' C28' N3' . . 93.4(16) ?
    O3' C28' C27' . . 157(2) ?
    N3' C28' C27' . . 109(2) ?
    N3' C29' H29D . . 109.4 ?
    N3' C29' H29E . . 109.4 ?
    H29D C29' H29E . . 109.5 ?
    N3' C29' H29F . . 109.6 ?
    H29D C29' H29F . . 109.5 ?
    H29E C29' H29F . . 109.5 ?
    N3' C30' H30D . . 109.5 ?
    N3' C30' H30E . . 109.4 ?
    H30D C30' H30E . . 109.5 ?
    N3' C30' H30F . . 109.6 ?
    H30D C30' H30F . . 109.5 ?
    H30E C30' H30F . . 109.5 ?
    C32 N4 C34 . . 126.8(12) ?
    C32 N4 C33 . . 113.5(12) ?
    C34 N4 C33 . . 119.8(11) ?
    C32 C31 H31A . . 109.4 ?
    C32 C31 H31B . . 109.5 ?
    H31A C31 H31B . . 109.5 ?
    C32 C31 H31C . . 109.5 ?
    H31A C31 H31C . . 109.5 ?
    H31B C31 H31C . . 109.5 ?
    O4 C32 N4 . . 105.8(12) ?
    O4 C32 C31 . . 127.8(12) ?
    N4 C32 C31 . . 126.2(13) ?
    N4 C33 H33A . . 109.5 ?
    N4 C33 H33B . . 109.5 ?
    H33A C33 H33B . . 109.5 ?
    N4 C33 H33C . . 109.5 ?
    H33A C33 H33C . . 109.5 ?
    H33B C33 H33C . . 109.5 ?
    N4 C34 H34A . . 109.5 ?
    N4 C34 H34B . . 109.5 ?
    H34A C34 H34B . . 109.5 ?
    N4 C34 H34C . . 109.5 ?
    H34A C34 H34C . . 109.5 ?
    H34B C34 H34C . . 109.5 ?
    C32' N4' C34' . . 121.2(16) ?
    C32' N4' C33' . . 136.3(16) ?
    C34' N4' C33' . . 102.4(15) ?
    C32' C31' H31D . . 109.4 ?
    C32' C31' H31E . . 109.5 ?
    H31D C31' H31E . . 109.5 ?
    C32' C31' H31F . . 109.5 ?
    H31D C31' H31F . . 109.5 ?
    H31E C31' H31F . . 109.5 ?
    O4' C32' N4' . . 104.4(15) ?
    O4' C32' C31' . . 149.1(17) ?
    N4' C32' C31' . . 104.9(16) ?
    N4' C33' H33D . . 109.5 ?
    N4' C33' H33E . . 109.5 ?
    H33D C33' H33E . . 109.5 ?
    N4' C33' H33F . . 109.5 ?
    H33D C33' H33F . . 109.5 ?
    H33E C33' H33F . . 109.5 ?
    N4' C34' H34D . . 109.5 ?
    N4' C34' H34E . . 109.5 ?
    H34D C34' H34E . . 109.5 ?
    N4' C34' H34F . . 109.5 ?
    H34D C34' H34F . . 109.5 ?
    H34E C34' H34F . . 109.5 ?
loop_
    _geom_torsion_atom_site_label_1
    _geom_torsion_atom_site_label_2
    _geom_torsion_atom_site_label_3
    _geom_torsion_atom_site_label_4
    _geom_torsion_site_symmetry_1
    _geom_torsion_site_symmetry_2
    _geom_torsion_site_symmetry_3
    _geom_torsion_site_symmetry_4
    _geom_torsion
    _geom_torsion_publ_flag
    C9 C1 C2 C3 . . . . 1.6(5) ?
    C11 C1 C2 C3 . . . . 179.9(3) ?
    C1 C2 C3 C4 . . . . 0.7(5) ?
    C2 C3 C4 C10 . . . . -2.2(5) ?
    C2 C3 C4 C19 . . . . 176.3(3) ?
    C10 C5 C6 C7 . . . . 0.0(6) ?
    C5 C6 C7 C8 . . . . -0.1(7) ?
    C6 C7 C8 C9 . . . . 0.2(7) ?
    C2 C1 C9 C10 . . . . -2.2(5) ?
    C11 C1 C9 C10 . . . . 179.4(3) ?
    C2 C1 C9 C8 . . . . 177.5(3) ?
    C11 C1 C9 C8 . . . . -0.8(5) ?
    C7 C8 C9 C1 . . . . -179.9(4) ?
    C7 C8 C9 C10 . . . . -0.1(5) ?
    C6 C5 C10 C9 . . . . 0.0(5) ?
    C6 C5 C10 C4 . . . . 179.0(4) ?
    C1 C9 C10 C5 . . . . 179.8(3) ?
    C8 C9 C10 C5 . . . . 0.0(4) ?
    C1 C9 C10 C4 . . . . 0.7(4) ?
    C8 C9 C10 C4 . . . . -179.0(3) ?
    C3 C4 C10 C5 . . . . -177.6(3) ?
    C19 C4 C10 C5 . . . . 3.9(5) ?
    C3 C4 C10 C9 . . . . 1.4(5) ?
    C19 C4 C10 C9 . . . . -177.1(3) ?
    C12 N1 C11 O1 . . . . -0.4(6) ?
    C12 N1 C11 C1 . . . . 178.8(3) ?
    C2 C1 C11 O1 . . . . -90.8(5) ?
    C9 C1 C11 O1 . . . . 87.5(5) ?
    C2 C1 C11 N1 . . . . 89.9(4) ?
    C9 C1 C11 N1 . . . . -91.8(4) ?
    C11 N1 C12 C17 . . . . 7.8(5) ?
    C11 N1 C12 C13 . . . . -172.1(3) ?
    C17 C12 C13 C14 . . . . -0.5(5) ?
    N1 C12 C13 C14 . . . . 179.3(3) ?
    C12 C13 C14 C15 . . . . 0.1(5) ?
    C13 C14 C15 C16 . . . . -0.3(5) ?
    C13 C14 C15 C18 . . . . -177.9(3) ?
    C14 C15 C16 C17 . . . . 0.9(5) ?
    C18 C15 C16 C17 . . . . 178.5(3) ?
    C13 C12 C17 C16 . . . . 1.2(5) ?
    N1 C12 C17 C16 . . . . -178.7(3) ?
    C15 C16 C17 C12 . . . . -1.4(6) ?
    C20 N2 C19 O2 . . . . -2.2(6) ?
    C20 N2 C19 C4 . . . . 178.2(3) ?
    C3 C4 C19 O2 . . . . -88.3(4) ?
    C10 C4 C19 O2 . . . . 90.2(4) ?
    C3 C4 C19 N2 . . . . 91.3(4) ?
    C10 C4 C19 N2 . . . . -90.2(4) ?
    C19 N2 C20 C21 . . . . -167.9(3) ?
    C19 N2 C20 C25 . . . . 12.8(5) ?
    C25 C20 C21 C22 . . . . -0.3(5) ?
    N2 C20 C21 C22 . . . . -179.7(3) ?
    C20 C21 C22 C23 . . . . 0.0(6) ?
    C21 C22 C23 C24 . . . . 0.1(6) ?
    C21 C22 C23 C26 . . . . -179.9(4) ?
    C22 C23 C24 C25 . . . . 0.0(5) ?
    C26 C23 C24 C25 . . . . -179.9(3) ?
    C21 C20 C25 C24 . . . . 0.4(5) ?
    N2 C20 C25 C24 . . . . 179.8(3) ?
    C23 C24 C25 C20 . . . . -0.3(5) ?
    C29 N3 C28 O3 . . . . 1.9(13) ?
    C30 N3 C28 O3 . . . . -177.0(13) ?
    C29 N3 C28 C27 . . . . 176.7(15) ?
    C30 N3 C28 C27 . . . . -2.2(17) ?
    C30' N3' C28' O3' . . . . 5(4) ?
    C29' N3' C28' O3' . . . . 176(2) ?
    C30' N3' C28' C27' . . . . -178(4) ?
    C29' N3' C28' C27' . . . . -6(3) ?
    C34 N4 C32 O4 . . . . 177.9(12) ?
    C33 N4 C32 O4 . . . . -1.9(17) ?
    C34 N4 C32 C31 . . . . 3(2) ?
    C33 N4 C32 C31 . . . . -177(2) ?
    C34' N4' C32' O4' . . . . -2(2) ?
    C33' N4' C32' O4' . . . . 177(2) ?
    C34' N4' C32' C31' . . . . -172(2) ?
    C33' N4' C32' C31' . . . . 7(3) ?
loop_
    _geom_hbond_atom_site_label_D
    _geom_hbond_atom_site_label_H
    _geom_hbond_atom_site_label_A
    _geom_hbond_site_symmetry_A
    _geom_hbond_distance_DH
    _geom_hbond_distance_HA
    _geom_hbond_distance_DA
    _geom_hbond_angle_DHA
    N1 H1N O4 . 0.86 2.02 2.880(15) 175
    N2 H2N O3 1_545 0.86 1.99 2.821(13) 162
    C24 H24 O1 1_455 0.93 2.57 3.466(5) 163
    C17 H17 O1 . 0.93 2.33 2.911(4) 120
    C25 H25 O2 . 0.93 2.33 2.907(4) 120
