# Supplementary material for: N,N′-Bis(4-methyl­phen­yl)naphthalene-1,4-dicarboxamide N,N-dimethyl­acetamide disolvate
Source: Acta Crystallogr Sect E Struct Rep Online. 2008 Nov 20;64(Pt 12):o2379. doi: 10.1107/S1600536808037422 (PMC2960113; doi:10.1107/S1600536808037422)
Supplement: Supplementary file 2 [file e-64-o2379-Isup2.hkl]

# 
# h,k,l, Fc-squared, Fo-squared, sigma(Fo-squared) and status flag 
# 
data_I
_shelx_title ' 60726B in P2(1)/c' 
_shelx_refln_list_code          4 
_shelx_F_calc_maximum      266.70 
_exptl_crystal_F_000      1216.00 
_reflns_d_resolution_high  0.8403 
 
loop_ 
 _symmetry_equiv_pos_as_xyz 
 'x, y, z' 
 '-x, y+1/2, -z+1/2' 
 '-x, -y, -z' 
 'x, -y-1/2, z-1/2' 
 
_cell_length_a    13.2704 
_cell_length_b    20.2847 
_cell_length_c    12.1252 
_cell_angle_alpha  90.000 
_cell_angle_beta  101.021 
_cell_angle_gamma  90.000 
 
_shelx_F_squared_multiplier     1.000 
 
loop_ 
 _refln_index_h 
 _refln_index_k 
 _refln_index_l 
 _refln_F_squared_calc 
 _refln_F_squared_meas 
 _refln_F_squared_sigma 
 _refln_observed_status 
   1   0   0        0.81       -3.34      2.23 o 
   2   0   0    41848.77    38827.67    628.71 o 
   3   0   0      300.15      313.63      9.96 o 
   4   0   0     1886.96     1656.79     29.31 o 
   5   0   0     7282.09     7389.92     94.12 o 
   6   0   0     3191.58     3207.70     50.46 o 
   7   0   0     1045.59     1192.82     27.78 o 
   8   0   0        0.10       -2.72      7.70 o 
   9   0   0     1392.13     1412.49     34.25 o 
  10   0   0      940.66      966.85     29.60 o 
  11   0   0      593.87      554.84     24.41 o 
  12   0   0      140.71      114.41     17.62 o 
  13   0   0       26.06       42.10     22.20 o 
  14   0   0        0.51      -15.45     21.25 o 
  15   0   0        0.93      -33.26     22.67 o 
   1   1   0      982.25      985.26     21.79 o 
   2   1   0       29.87       18.40      3.10 o 
   3   1   0      101.96      103.15      4.87 o 
   4   1   0      127.06      120.42      5.93 o 
   5   1   0      327.04      293.86      8.43 o 
   6   1   0     2863.85     3349.91     36.72 o 
   7   1   0      540.53      575.24     13.54 o 
   8   1   0       43.19       42.95      8.90 o 
   9   1   0        2.46       -3.49      6.09 o 
  10   1   0      148.69      152.01     11.91 o 
  11   1   0      119.57      143.93     12.26 o 
  12   1   0        6.75       -5.91      9.99 o 
  13   1   0        7.30       15.76     14.81 o 
  14   1   0        8.25       17.96     19.13 o 
  15   1   0        2.17        7.53     18.87 o 
   0   2   0     3301.89     2814.31     50.94 o 
   1   2   0     6151.69     5908.77     76.20 o 
   2   2   0       84.08       54.37      7.32 o 
   3   2   0      182.96      152.57      5.34 o 
   4   2   0       96.94       89.54      5.42 o 
   5   2   0       22.49       27.58      4.35 o 
   6   2   0     2331.26     2512.65     29.94 o 
   7   2   0       60.46       67.69      6.86 o 
   8   2   0        0.09        6.15      5.50 o 
   9   2   0       84.18       96.64      9.39 o 
  10   2   0       38.69       46.64      8.75 o 
  11   2   0        0.00       -0.01     14.04 o 
  12   2   0       57.23       47.34     12.48 o 
  13   2   0        0.02      -16.49     27.23 o 
  14   2   0        4.68        2.86     15.14 o 
  15   2   0        0.43       -5.15     16.76 o 
   1   3   0     2055.06     1859.27     34.68 o 
   2   3   0     5799.76     5717.35     49.62 o 
   3   3   0      342.13      331.77      6.94 o 
   4   3   0     5011.43     4893.98     45.64 o 
   5   3   0        1.20       -3.03      3.47 o 
   6   3   0     1929.19     2191.19     27.11 o 
   7   3   0       37.97       34.29      6.08 o 
   8   3   0       28.97       17.79      6.04 o 
   9   3   0      121.56      107.87      9.69 o 
  10   3   0       40.35       41.71     14.47 o 
  11   3   0      629.37      605.46     21.81 o 
  12   3   0       49.11       21.50     11.54 o 
  13   3   0       24.36       27.79     12.95 o 
  14   3   0        0.84       12.57     16.39 o 
  15   3   0        0.00        4.38     19.56 o 
   0   4   0     2153.97     1726.77     36.03 o 
   1   4   0        8.81       10.49      2.95 o 
   2   4   0     6646.38     6261.95     54.23 o 
   3   4   0     1220.88     1164.81     24.18 o 
   4   4   0      437.11      470.68      9.01 o 
   5   4   0       82.73       88.34      9.08 o 
   6   4   0      114.54      118.70     12.91 o 
   7   4   0       66.51       62.79      6.68 o 
   8   4   0       58.26       52.71      6.96 o 
   9   4   0      360.50      322.07     11.85 o 
  10   4   0        0.08       -4.13      8.67 o 
  11   4   0      380.48      382.09     27.28 o 
  12   4   0        8.99        0.38     11.01 o 
  13   4   0        9.63        1.86     12.29 o 
  14   4   0        0.54       -8.40     12.91 o 
  15   4   0        0.09       18.05     23.88 o 
   1   5   0       93.00       96.48     10.80 o 
   2   5   0        0.65       14.68      6.62 o 
   3   5   0      352.63      390.50     10.19 o 
   4   5   0      808.10      768.20     14.66 o 
   5   5   0     6598.17     7196.72    151.73 o 
   6   5   0       17.71        9.46      4.58 o 
   7   5   0      708.90      809.89     18.43 o 
   8   5   0        0.00       -4.84      5.18 o 
   9   5   0        3.84        2.04      7.84 o 
  10   5   0      129.21      144.14     14.41 o 
  11   5   0       35.10       31.49     12.26 o 
  12   5   0        1.56       -8.24     10.95 o 
  13   5   0       15.79       14.82     13.89 o 
  14   5   0        3.94       11.80     13.36 o 
  15   5   0        0.72        8.32     28.71 o 
   0   6   0     3616.23     3810.44     72.86 o 
   1   6   0       14.57       12.45      3.87 o 
   2   6   0      105.44      119.67      7.14 o 
   3   6   0      154.56      160.38      7.14 o 
   4   6   0     1847.97     1833.99     42.50 o 
   5   6   0       51.77       54.12      5.06 o 
   6   6   0     1033.07     1060.33     16.75 o 
   7   6   0      103.20      108.00      7.22 o 
   8   6   0       37.39       28.57      6.27 o 
   9   6   0        0.50        7.22      9.56 o 
  10   6   0      359.45      379.40     17.89 o 
  11   6   0       73.33       56.24     15.07 o 
  12   6   0       88.39       98.09     14.91 o 
  13   6   0       24.33       52.13     13.88 o 
  14   6   0        0.19      -15.08     13.50 o 
  15   6   0       26.95       28.65     15.30 o 
   1   7   0      724.22      563.73     16.01 o 
   2   7   0        8.79        5.05      4.95 o 
   3   7   0      137.84      120.51      8.31 o 
   4   7   0     1079.91     1028.48     19.75 o 
   5   7   0      155.75      199.38      6.73 o 
   6   7   0      477.22      513.42     11.04 o 
   7   7   0       16.06        6.97      4.85 o 
   8   7   0        3.56        1.66      7.39 o 
   9   7   0       38.66       30.76      9.65 o 
  10   7   0      586.86      573.97     20.73 o 
  11   7   0       76.16       85.00     13.54 o 
  12   7   0        3.34        7.55     11.70 o 
  13   7   0        3.00        8.53     12.64 o 
  14   7   0        4.29      -21.85     14.56 o 
   0   8   0      117.56      126.36     12.62 o 
   1   8   0      100.40       99.14      8.58 o 
   2   8   0       13.53       10.86      4.27 o 
   3   8   0      546.02      474.10     11.42 o 
   4   8   0       52.30       48.13      4.51 o 
   5   8   0        0.02       -0.40      3.08 o 
   6   8   0       44.09       63.84     13.18 o 
   7   8   0       43.36       28.67      8.24 o 
   8   8   0      106.46      125.99     12.05 o 
   9   8   0        1.30        3.05      8.91 o 
  10   8   0       83.98       89.75     13.37 o 
  11   8   0      618.78      595.17     22.96 o 
  12   8   0       12.43       22.00     12.26 o 
  13   8   0       14.89        8.69     13.00 o 
  14   8   0        0.12       -6.82     13.91 o 
   1   9   0        5.31       21.86      5.18 o 
   2   9   0        7.15        9.45      5.03 o 
   3   9   0       52.26       41.46      6.06 o 
   4   9   0       67.52       52.59      4.94 o 
   5   9   0     2348.46     2332.62     36.30 o 
   6   9   0      204.33      206.94     11.61 o 
   7   9   0        5.14       -4.85      6.91 o 
   8   9   0        0.00       -2.95      7.94 o 
   9   9   0        1.30       -0.75      9.16 o 
  10   9   0        0.00       -2.78     10.98 o 
  11   9   0      238.67      195.57     17.72 o 
  12   9   0       18.99       30.33     12.81 o 
  13   9   0        0.06       18.20     13.87 o 
  14   9   0        0.06        4.65     20.86 o 
   0  10   0      435.33      499.51     23.34 o 
   1  10   0       44.85       63.66      7.10 o 
   2  10   0      333.43      322.82     10.72 o 
   3  10   0       59.59       66.76     10.47 o 
   4  10   0      151.47      140.78      6.82 o 
   5  10   0       90.06      111.53      7.64 o 
   6  10   0       29.07       41.15     14.27 o 
   7  10   0        0.07       -2.26      7.73 o 
   8  10   0       17.53       20.33      9.28 o 
   9  10   0        3.86      -14.11      9.43 o 
  10  10   0        1.56        5.06     11.00 o 
  11  10   0        9.87       12.84     11.92 o 
  12  10   0        1.88      -16.31     14.39 o 
  13  10   0        0.09       -9.85     13.67 o 
  14  10   0        0.68        3.53     15.17 o 
   1  11   0     2039.00     1996.71     29.85 o 
   2  11   0       11.40       11.80      5.51 o 
   3  11   0       71.99       78.57      7.89 o 
   4  11   0      350.82      353.55     15.26 o 
   5  11   0       82.39       87.62     13.08 o 
   6  11   0        1.66        4.39      9.74 o 
   7  11   0      179.61      204.76     18.82 o 
   8  11   0       59.48       57.29     14.63 o 
   9  11   0       51.00       33.47     11.59 o 
  10  11   0       21.98       23.19     13.54 o 
  11  11   0        6.24        5.33     11.57 o 
  12  11   0        1.57        4.17     12.33 o 
  13  11   0        8.06       -8.52     14.38 o 
   0  12   0       26.41       20.17      6.81 o 
   1  12   0       57.73       63.16      7.62 o 
   2  12   0       66.15       91.97      8.71 o 
   3  12   0      103.98      129.94      9.69 o 
   4  12   0       30.52       37.03      7.09 o 
   5  12   0      285.67      271.83     12.20 o 
   6  12   0        0.13       -5.92     11.81 o 
   7  12   0      106.66      121.85     16.30 o 
   8  12   0      135.61      131.82     18.01 o 
   9  12   0        3.66       -8.84     12.11 o 
  10  12   0      243.65      324.77     26.98 o 
  11  12   0        6.34       -0.92     12.00 o 
  12  12   0        0.18      -14.61     12.31 o 
  13  12   0       10.86        8.07     14.20 o 
   1  13   0       23.35       31.56     12.42 o 
   2  13   0       13.43       16.71      7.01 o 
   3  13   0      228.58      207.90     10.58 o 
   4  13   0      225.05      248.53     16.29 o 
   5  13   0        0.01       18.35     10.49 o 
   6  13   0      234.89      241.04     18.61 o 
   7  13   0      107.17       90.11     15.97 o 
   8  13   0      360.56      296.53     25.87 o 
   9  13   0        1.91       18.13     14.42 o 
  10  13   0       66.79       54.06     16.89 o 
  11  13   0       44.12       39.68     18.45 o 
  12  13   0        1.89       11.32     16.64 o 
  13  13   0        0.57       12.21     15.29 o 
   0  14   0      150.35      202.67     13.17 o 
   1  14   0      143.65      159.31     12.11 o 
   2  14   0      205.80      202.21     18.20 o 
   3  14   0      164.37      213.47     12.17 o 
   4  14   0        5.49       14.63     10.66 o 
   5  14   0        2.75        8.38     11.59 o 
   6  14   0      104.28      118.19     16.87 o 
   7  14   0      409.27      377.95     27.36 o 
   8  14   0        7.92       -8.90     11.54 o 
   9  14   0        0.00        8.77     14.67 o 
  10  14   0        0.58      -29.69     20.48 o 
  11  14   0       37.82       32.51     17.30 o 
  12  14   0       12.67      -14.76     28.94 o 
   1  15   0      234.78      228.29     10.33 o 
   2  15   0      127.49      144.00     13.76 o 
   3  15   0        8.83        5.75     10.25 o 
   4  15   0        8.79       -1.98     10.53 o 
   5  15   0      108.86      122.66     22.57 o 
   6  15   0       56.18       58.01     15.20 o 
   7  15   0      312.97      308.00     42.98 o 
   8  15   0       24.08       29.74     15.41 o 
   9  15   0        1.55        9.00     35.35 o 
  10  15   0        7.69      -12.02     15.90 o 
  11  15   0        4.49        1.81     17.12 o 
  12  15   0        8.22      -14.97     16.46 o 
   0  16   0      152.95      186.64     16.66 o 
   1  16   0       33.75       39.68     10.05 o 
   2  16   0        0.10        5.06     11.88 o 
   3  16   0       20.52        0.16     11.35 o 
   4  16   0      283.26      281.32     20.10 o 
   5  16   0       11.20        9.72     12.35 o 
   6  16   0      195.81      200.97     38.12 o 
   7  16   0        6.29       12.78     13.51 o 
   8  16   0       83.24       69.57     17.70 o 
   9  16   0        2.10       15.05     18.38 o 
  10  16   0        1.49      -13.27     15.25 o 
  11  16   0        0.01       -4.27     27.15 o 
   1  17   0       92.79      102.36     10.17 o 
   2  17   0        0.00       -6.14      9.72 o 
   3  17   0       91.90       89.59     15.84 o 
   4  17   0       63.17       56.03     26.08 o 
   5  17   0      222.62      272.08     31.20 o 
   6  17   0       81.43      117.50     19.04 o 
   7  17   0        0.12       -4.50     13.15 o 
   8  17   0       40.49        6.51     15.44 o 
   9  17   0        3.09      -21.19     14.73 o 
  10  17   0        6.03       -3.16     19.60 o 
  11  17   0        1.32       -2.96     18.24 o 
   0  18   0       41.04       72.51     13.79 o 
   1  18   0        0.09       -2.49      8.44 o 
   2  18   0       46.50       63.12     14.33 o 
   3  18   0       25.58       28.53     14.30 o 
   4  18   0       56.27       56.37     15.21 o 
   5  18   0        3.70       -7.54     13.38 o 
   6  18   0       42.45       16.09     16.62 o 
   7  18   0        6.32       -1.02     15.29 o 
   8  18   0       13.31       10.13     15.43 o 
   9  18   0        1.76        2.18     15.65 o 
  10  18   0        0.22       -6.60     18.10 o 
   1  19   0        0.23       -1.85      9.28 o 
   2  19   0        4.49       15.08     12.91 o 
   3  19   0        1.07       -8.17     13.02 o 
   4  19   0       20.61       19.29     13.98 o 
   5  19   0        4.77       16.43     15.12 o 
   6  19   0        0.00       -1.63     14.74 o 
   7  19   0       47.07       39.49     18.07 o 
   8  19   0       21.36        4.06     27.80 o 
   9  19   0        3.40       -8.56     17.39 o 
   0  20   0        4.06       14.64     18.28 o 
   1  20   0        0.25       12.84     16.71 o 
   2  20   0       14.79       27.50     11.94 o 
   3  20   0       13.34       20.96     30.73 o 
   4  20   0      110.39      144.04     20.44 o 
   5  20   0        0.53       -5.34     28.50 o 
   6  20   0       22.09       24.52     18.93 o 
   7  20   0        0.32        6.17     16.68 o 
   8  20   0        0.01        5.49     18.10 o 
   1  21   0        0.02       -1.18     14.12 o 
   2  21   0        3.25        3.23     11.65 o 
   3  21   0       61.40       93.03     23.55 o 
   4  21   0       13.99       33.48     15.59 o 
   5  21   0        1.10       11.13     17.28 o 
   6  21   0       34.23       37.63     16.19 o 
   7  21   0        8.26        6.71     18.32 o 
   0  22   0       14.03        7.83     20.91 o 
   1  22   0        0.49       20.65     16.38 o 
   2  22   0        2.42       -7.26     13.01 o 
   3  22   0       19.32       40.24     15.16 o 
   4  22   0        5.05       11.54     16.39 o 
   5  22   0        0.29      -13.11     16.21 o 
   6  22   0        3.61       22.82     26.08 o 
   1  23   0        0.14        3.45     16.50 o 
   2  23   0        6.59       41.94     18.85 o 
   3  23   0       16.36       23.35     16.05 o 
   4  23   0       16.05       29.11     18.24 o 
   0  24   0       16.01       63.42     28.61 o 
   1  24   0        0.81       18.31     18.47 o 
 -15   1   1        0.84        2.79     17.15 o 
 -14   1   1       14.81        9.53     15.77 o 
 -13   1   1       42.01       26.26     12.36 o 
 -12   1   1      235.68      260.83     15.27 o 
 -11   1   1        6.03       13.27      8.90 o 
 -10   1   1      663.19      645.67     17.21 o 
  -9   1   1       22.15       19.57      6.89 o 
  -8   1   1       27.41       51.05      6.96 o 
  -7   1   1        4.08        7.41      5.00 o 
  -6   1   1     5904.26     6174.85     58.74 o 
  -5   1   1     1525.35     1574.50     20.39 o 
  -4   1   1      111.18      111.48      5.47 o 
  -3   1   1      254.23      271.97      6.53 o 
  -2   1   1      721.57      821.23     19.46 o 
  -1   1   1     5175.09     4914.94     87.70 o 
   0   1   1      349.35      324.40     10.36 o 
   1   1   1      968.73     1003.38     14.94 o 
   2   1   1        0.07       -3.18      2.12 o 
   3   1   1        2.37       -4.73      3.15 o 
   4   1   1     1069.77     1073.40     15.17 o 
   5   1   1        0.06        1.52      4.01 o 
   6   1   1     1266.24     1258.05     19.39 o 
   7   1   1     1297.49     1268.70     20.59 o 
   8   1   1      191.91      213.50      9.86 o 
   9   1   1      279.93      263.14     11.26 o 
  10   1   1      154.32      192.44     12.66 o 
  11   1   1      207.69      228.30     17.32 o 
  12   1   1       53.47       36.99     12.16 o 
  13   1   1        4.73       10.17     15.76 o 
  14   1   1        5.96       -6.40     30.76 o 
  15   1   1        0.94       -7.24     17.41 o 
 -15   2   1        0.08        1.88     17.10 o 
 -14   2   1        0.53       -6.19     15.50 o 
 -13   2   1        6.40      -17.17     11.45 o 
 -12   2   1        1.00       -7.66     10.05 o 
 -11   2   1       50.08       37.66      9.42 o 
 -10   2   1       10.78       16.91      8.12 o 
  -9   2   1      105.97      105.00      9.40 o 
  -8   2   1       64.58       60.07      7.16 o 
  -7   2   1       15.40       30.68      5.78 o 
  -6   2   1        5.82       -6.08      4.60 o 
  -5   2   1      740.74      745.72     12.96 o 
  -4   2   1     6003.13     5840.11     52.47 o 
  -3   2   1       94.14       88.66      5.00 o 
  -2   2   1    12073.48    12224.96    115.11 o 
  -1   2   1     1745.84     1530.05     54.28 o 
   0   2   1     4829.56     4805.31     60.06 o 
   1   2   1     3774.52     3777.57     49.41 o 
   2   2   1     4511.73     4723.50     42.13 o 
   3   2   1        5.83        4.76      3.03 o 
   4   2   1     2089.70     1802.25     23.40 o 
   5   2   1      220.89      235.55      9.64 o 
   6   2   1      965.81     1042.58     17.25 o 
   7   2   1       40.00       30.99      5.96 o 
   8   2   1       13.11       15.59      5.88 o 
   9   2   1       14.03       34.53      7.80 o 
  10   2   1        3.14        7.47      7.94 o 
  11   2   1      396.87      401.61     18.36 o 
  12   2   1        3.99        2.14     12.88 o 
  13   2   1        3.95       20.24     15.98 o 
  14   2   1        1.39        7.74     22.84 o 
  15   2   1        0.01        5.54     18.36 o 
 -15   3   1        0.02       13.72     17.83 o 
 -14   3   1       18.35       20.28     13.65 o 
 -13   3   1       33.75       32.34     12.91 o 
 -12   3   1       79.43       51.26     12.74 o 
 -11   3   1        7.74        9.23     10.43 o 
 -10   3   1      308.38      258.67     12.03 o 
  -9   3   1       97.57      120.64      9.86 o 
  -8   3   1       12.19       13.53      5.64 o 
  -7   3   1      254.22      301.31     11.10 o 
  -6   3   1      272.78      293.55      9.26 o 
  -5   3   1      137.25      131.74      6.42 o 
  -4   3   1     1155.57     1284.16     16.52 o 
  -3   3   1        3.41       -4.30      2.86 o 
  -2   3   1       87.47       82.28      5.17 o 
  -1   3   1     5347.26     5119.12     51.10 o 
   0   3   1     5035.54     4905.34     84.26 o 
   1   3   1     1065.38      976.41     25.38 o 
   2   3   1     1196.09      981.17     16.23 o 
   3   3   1      127.13      123.31      7.95 o 
   4   3   1      128.64       92.63      5.11 o 
   5   3   1       20.11       23.16      4.40 o 
   6   3   1      487.53      497.55     11.67 o 
   7   3   1      230.77      253.56     11.00 o 
   8   3   1       31.08       29.56      6.47 o 
   9   3   1      453.38      393.16     13.09 o 
  10   3   1       39.66       52.03     11.50 o 
  11   3   1        0.01      -11.58      9.80 o 
  12   3   1      105.28       88.71     13.87 o 
  13   3   1        2.67       -8.00     11.51 o 
  14   3   1        0.49        5.18     16.34 o 
  15   3   1        0.00       30.94     20.27 o 
 -15   4   1        2.07       -7.59     17.38 o 
 -14   4   1        3.79       15.79     23.72 o 
 -13   4   1        9.23       -6.83     11.45 o 
 -12   4   1       46.41       71.50     13.57 o 
 -11   4   1       38.36       25.31     11.27 o 
 -10   4   1      135.27      142.16     11.19 o 
  -9   4   1      223.91      211.38     10.92 o 
  -8   4   1      123.22      163.49     15.44 o 
  -7   4   1      401.42      391.18     12.97 o 
  -6   4   1     2491.78     2531.35     33.53 o 
  -5   4   1      238.80      223.46      7.38 o 
  -4   4   1     1432.54     1367.66     27.19 o 
  -3   4   1        3.84       -0.14      3.03 o 
  -2   4   1       99.24       68.62      7.91 o 
  -1   4   1      567.64      493.16      9.70 o 
   0   4   1      258.78      222.34     13.16 o 
   1   4   1     8024.40     8075.86     78.73 o 
   2   4   1     1083.00      943.63     15.61 o 
   3   4   1      481.93      476.28     11.60 o 
   4   4   1       81.17       87.12      6.86 o 
   5   4   1      506.20      545.02     10.96 o 
   6   4   1      134.76      150.64      9.70 o 
   7   4   1        1.02       -3.22      4.84 o 
   8   4   1       11.75       11.26      6.51 o 
   9   4   1       36.30       10.19      8.82 o 
  10   4   1      528.60      505.91     20.89 o 
  11   4   1      190.99      234.90     17.55 o 
  12   4   1      232.00      221.84     18.30 o 
  13   4   1       10.51       13.28     12.04 o 
  14   4   1        1.11       -5.86     15.16 o 
  15   4   1       12.66       39.45     20.91 o 
 -15   5   1        3.97       -1.40     14.50 o 
 -14   5   1        0.04       -2.68     12.65 o 
 -13   5   1        6.39        0.37     15.57 o 
 -12   5   1       73.14       82.60     13.91 o 
 -11   5   1      110.94      106.51     14.39 o 
 -10   5   1       39.60       13.12      9.59 o 
  -9   5   1       48.51       43.73      7.72 o 
  -8   5   1       14.01       21.03      6.17 o 
  -7   5   1        6.79        7.89      5.10 o 
  -6   5   1     1183.54     1280.78     33.21 o 
  -5   5   1      440.18      413.61      9.72 o 
  -4   5   1      924.75      970.79     14.19 o 
  -3   5   1     1471.94     1404.49     15.04 o 
  -2   5   1     1746.02     1589.87     22.31 o 
  -1   5   1    12073.09    12320.48    320.86 o 
   0   5   1     7611.74     7555.28     98.36 o 
   1   5   1    27000.60    26188.96    254.43 o 
   2   5   1      356.85      332.35     12.40 o 
   3   5   1     1110.76     1015.71     17.94 o 
   4   5   1        7.41        2.12      7.95 o 
   5   5   1     2430.17     2894.96     31.56 o 
   6   5   1       17.02       12.14      4.39 o 
   7   5   1       32.19       31.00      5.47 o 
   8   5   1       22.28       16.77     11.80 o 
   9   5   1       17.89       12.16      9.30 o 
  10   5   1      386.05      373.11     17.48 o 
  11   5   1      156.85      172.72     16.32 o 
  12   5   1        0.61      -16.20     11.40 o 
  13   5   1        8.53        7.14     12.94 o 
  14   5   1        2.78        1.37     13.53 o 
 -15   6   1        4.10       26.26     16.09 o 
 -14   6   1        2.03      -15.76     13.19 o 
 -13   6   1        0.75        8.18     11.92 o 
 -12   6   1      115.08       91.64     20.28 o 
 -11   6   1      112.96      133.80     15.87 o 
 -10   6   1        1.60       -8.65      9.93 o 
  -9   6   1      127.03      127.98     14.07 o 
  -8   6   1       46.20       36.42      6.73 o 
  -7   6   1       59.04       57.82      6.50 o 
  -6   6   1       27.30       31.24      5.09 o 
  -5   6   1      830.82      925.05     12.65 o 
  -4   6   1      953.20      962.54     12.53 o 
  -3   6   1        4.60        3.78      3.32 o 
  -2   6   1      139.29      115.51      5.51 o 
  -1   6   1     8023.00     8712.56    106.46 o 
   0   6   1        7.56       17.95      4.27 o 
   1   6   1     8746.73     8406.60     82.95 o 
   2   6   1     1251.68     1361.05     21.22 o 
   3   6   1        0.08        0.04      5.35 o 
   4   6   1       74.02       47.96      6.85 o 
   5   6   1     1978.10     2028.99     31.50 o 
   6   6   1       52.04       53.03      5.06 o 
   7   6   1      110.16      135.46      7.48 o 
   8   6   1        9.85        4.26      8.95 o 
   9   6   1        8.27        5.33      9.09 o 
  10   6   1        2.06       -8.43      9.73 o 
  11   6   1       26.90       23.20     11.61 o 
  12   6   1        0.69       -0.75     11.53 o 
  13   6   1        0.00       -9.41     12.04 o 
  14   6   1        0.52       -5.98     20.98 o 
 -15   7   1        0.23        6.51     15.12 o 
 -14   7   1       27.59       26.63     14.01 o 
 -13   7   1        8.01       -4.14     12.18 o 
 -12   7   1        1.43       -9.41     10.80 o 
 -11   7   1      125.50      142.77     22.41 o 
 -10   7   1       57.51       52.78     11.07 o 
  -9   7   1       17.09        7.59      8.14 o 
  -8   7   1        0.56       -7.80      5.21 o 
  -7   7   1        0.68       -2.23      4.50 o 
  -6   7   1        1.75       -4.16      3.57 o 
  -5   7   1      462.54      499.41      9.36 o 
  -4   7   1       65.14       78.02      5.69 o 
  -3   7   1       89.24      103.85      6.54 o 
  -2   7   1     1544.62     1480.57     21.58 o 
  -1   7   1       38.13       41.95      6.75 o 
   0   7   1     1390.28     1250.72     18.67 o 
   1   7   1      466.66      430.17     12.23 o 
   2   7   1     1132.50     1147.52     17.25 o 
   3   7   1      304.16      261.76     13.80 o 
   4   7   1     2437.81     2424.66     89.84 o 
   5   7   1       22.72       19.65      6.73 o 
   6   7   1        8.35       21.22      7.01 o 
   7   7   1       49.28       59.59      9.41 o 
   8   7   1        4.67        8.21      8.73 o 
   9   7   1      615.60      589.10     20.33 o 
  10   7   1        0.44       -2.60     10.02 o 
  11   7   1      646.22      537.42     35.46 o 
  12   7   1       14.22      -14.33     12.62 o 
  13   7   1        9.62      -13.22     13.79 o 
  14   7   1        1.43      -20.02     13.82 o 
 -14   8   1        3.41      -12.84     13.70 o 
 -13   8   1        1.13      -17.07     11.66 o 
 -12   8   1        1.38       -6.16     11.03 o 
 -11   8   1       10.75        3.57     10.25 o 
 -10   8   1      209.44      222.25     16.91 o 
  -9   8   1        1.21       -6.23     13.16 o 
  -8   8   1        5.87        3.90      7.68 o 
  -7   8   1       35.86       40.79      6.15 o 
  -6   8   1      314.69      346.97      8.47 o 
  -5   8   1     2183.17     2159.33     27.53 o 
  -4   8   1       49.97       66.33      5.65 o 
  -3   8   1      341.34      334.93      8.96 o 
  -2   8   1     1314.37     1339.25     21.60 o 
  -1   8   1       34.61       39.34      5.50 o 
   0   8   1       57.86       51.34      5.41 o 
   1   8   1      744.76      681.32     13.71 o 
   2   8   1      301.40      286.87      8.40 o 
   3   8   1      355.67      428.44     10.28 o 
   4   8   1      524.57      546.21     18.96 o 
   5   8   1       45.28       44.90      7.99 o 
   6   8   1      568.41      536.82     17.22 o 
   7   8   1       14.73       11.00      7.41 o 
   8   8   1       87.05      103.87     11.90 o 
   9   8   1      218.77      265.56     26.31 o 
  10   8   1       80.27      125.07     21.61 o 
  11   8   1       14.09       31.11     12.70 o 
  12   8   1       59.52       51.79     13.92 o 
  13   8   1       22.90       21.45     13.52 o 
  14   8   1       16.78       26.81     14.70 o 
 -14   9   1        2.40       11.69     14.28 o 
 -13   9   1        7.39       -9.30     12.93 o 
 -12   9   1        7.62        6.99     11.91 o 
 -11   9   1       18.47       15.36     11.41 o 
 -10   9   1       92.78       72.58     12.42 o 
  -9   9   1        1.84        8.71     10.56 o 
  -8   9   1       11.93        9.90      9.92 o 
  -7   9   1        0.72        0.43      6.93 o 
  -6   9   1      125.56      150.00     13.17 o 
  -5   9   1      255.00      262.88      8.29 o 
  -4   9   1      114.96      112.31      6.66 o 
  -3   9   1       37.36       43.41      5.59 o 
  -2   9   1       13.77        3.57      4.83 o 
  -1   9   1       51.84       65.06      9.16 o 
   0   9   1      356.28      416.07     11.45 o 
   1   9   1      178.09      172.41      7.11 o 
   2   9   1      762.85      740.39     14.65 o 
   3   9   1        0.08       -2.55      3.94 o 
   4   9   1       22.95       22.09      8.38 o 
   5   9   1      455.41      479.07     12.33 o 
   6   9   1        0.59        6.10      7.20 o 
   7   9   1       15.36       14.66      8.16 o 
   8   9   1      163.01      151.88     14.03 o 
   9   9   1       56.07       64.79     11.57 o 
  10   9   1        9.84       20.77     11.50 o 
  11   9   1       36.01       48.20     13.18 o 
  12   9   1        2.93       -5.86     11.96 o 
  13   9   1        3.93       -7.14     13.54 o 
  14   9   1        8.63       -8.53     14.01 o 
 -14  10   1        4.09        0.43     14.15 o 
 -13  10   1        0.44      -10.38     13.05 o 
 -12  10   1        5.07        8.99     12.25 o 
 -11  10   1      381.21      372.06     19.29 o 
 -10  10   1        4.54        2.40     10.51 o 
  -9  10   1       23.53       17.13      9.82 o 
  -8  10   1       87.46      105.47     11.76 o 
  -7  10   1       48.87       50.56     13.26 o 
  -6  10   1      218.11      220.41      8.21 o 
  -5  10   1       51.83       69.52      6.94 o 
  -4  10   1       40.96       41.44      6.87 o 
  -3  10   1       13.14        4.33      4.60 o 
  -2  10   1      547.66      504.21     13.64 o 
  -1  10   1     1858.19     1763.92     27.17 o 
   0  10   1     2499.97     2545.28     33.91 o 
   1  10   1        2.07        3.12      5.68 o 
   2  10   1       61.01       55.48      6.34 o 
   3  10   1        4.27        2.03      4.48 o 
   4  10   1      173.20      157.87     10.86 o 
   5  10   1        4.47       -3.67      9.75 o 
   6  10   1      212.12      240.93     18.15 o 
   7  10   1       15.89       14.71      8.78 o 
   8  10   1      129.11      150.92     14.05 o 
   9  10   1       26.58       12.49     14.39 o 
  10  10   1      716.45      652.65     37.99 o 
  11  10   1        2.23       -6.58     18.31 o 
  12  10   1       14.24       18.63     13.85 o 
  13  10   1        4.20      -17.31     12.42 o 
 -13  11   1        0.07       17.11     13.91 o 
 -12  11   1        0.91        8.46     19.01 o 
 -11  11   1      178.63      190.22     17.89 o 
 -10  11   1       77.86       81.10     12.87 o 
  -9  11   1        3.96        1.76      9.67 o 
  -8  11   1        8.99       -0.80     16.73 o 
  -7  11   1       67.20       78.82     13.60 o 
  -6  11   1        2.68       -1.93      9.07 o 
  -5  11   1      608.14      643.04     13.48 o 
  -4  11   1       24.06       25.38      5.67 o 
  -3  11   1        8.26        6.56      4.97 o 
  -2  11   1      166.84      159.28      9.45 o 
  -1  11   1      135.06      140.47      9.79 o 
   0  11   1      428.56      463.45     13.23 o 
   1  11   1      431.35      499.12     13.99 o 
   2  11   1      145.84      170.90      8.51 o 
   3  11   1       23.13       22.64      5.43 o 
   4  11   1       11.57       27.87      5.56 o 
   5  11   1       88.72      107.63     20.04 o 
   6  11   1       98.19      122.43     18.11 o 
   7  11   1       15.78        9.87     11.68 o 
   8  11   1       13.76       10.31     12.13 o 
   9  11   1       11.02        6.08     10.85 o 
  10  11   1        6.24        4.10     11.06 o 
  11  11   1        8.98        8.71     12.28 o 
  12  11   1        0.97      -10.17     12.95 o 
  13  11   1       13.24       22.47     14.64 o 
 -13  12   1        0.00      -16.44     19.94 o 
 -12  12   1       42.50       37.60     19.09 o 
 -11  12   1      142.99      179.49     18.14 o 
 -10  12   1       10.06       -2.84     13.05 o 
  -9  12   1      365.82      329.89     23.33 o 
  -8  12   1        1.33       13.09     23.21 o 
  -7  12   1        0.23       -1.00     10.91 o 
  -6  12   1       22.84       31.43     18.92 o 
  -5  12   1      587.94      585.65     13.53 o 
  -4  12   1      242.40      240.78      9.50 o 
  -3  12   1       56.22       60.09      8.83 o 
  -2  12   1      918.53      851.66     19.22 o 
  -1  12   1       12.36        9.71      6.16 o 
   0  12   1      740.32      670.74     16.40 o 
   1  12   1       45.17       49.38      6.82 o 
   2  12   1      342.56      332.42     11.50 o 
   3  12   1        9.58        0.87      5.30 o 
   4  12   1      146.45      184.29     16.07 o 
   5  12   1      123.58      130.68     21.45 o 
   6  12   1      554.95      517.92     23.07 o 
   7  12   1      223.26      195.71     32.28 o 
   8  12   1       14.74       14.83     13.13 o 
   9  12   1        2.84      -15.06     13.11 o 
  10  12   1        0.42      -11.67     10.92 o 
  11  12   1       39.57       35.34     13.78 o 
  12  12   1        1.35      -19.11     12.86 o 
  13  12   1        1.60      -23.04     15.36 o 
 -13  13   1        6.12       -9.24     38.15 o 
 -12  13   1       55.72       47.76     31.54 o 
 -11  13   1       37.80       46.46     16.99 o 
 -10  13   1       16.57       49.62     16.66 o 
  -9  13   1       17.37       12.46     13.82 o 
  -8  13   1        0.00       -5.20     12.10 o 
  -7  13   1      119.28      136.64     17.37 o 
  -6  13   1        3.19        9.49     10.97 o 
  -5  13   1      284.76      279.15     12.67 o 
  -4  13   1      123.14      105.80      8.68 o 
  -3  13   1        2.47        1.57      5.83 o 
  -2  13   1      560.92      606.04     16.92 o 
  -1  13   1       22.46       13.03      6.84 o 
   0  13   1      144.84      155.31     10.23 o 
   1  13   1      417.49      457.91     14.09 o 
   2  13   1       14.31       20.59      5.96 o 
   3  13   1       24.92       25.28      6.81 o 
   4  13   1       86.50       86.37     13.50 o 
   5  13   1        0.03        8.54     10.14 o 
   6  13   1      541.30      496.65     37.31 o 
   7  13   1        1.72        8.55     12.13 o 
   8  13   1        1.34        4.89     12.32 o 
   9  13   1       32.37       27.74     14.86 o 
  10  13   1       20.90       -2.90     14.12 o 
  11  13   1        0.03        9.94     15.58 o 
  12  13   1        0.49       24.93     17.57 o 
 -12  14   1       32.68       31.59     18.45 o 
 -11  14   1       78.67       72.95     19.27 o 
 -10  14   1      142.97      136.45     48.41 o 
  -9  14   1       53.55       33.66     25.70 o 
  -8  14   1      179.35      196.52     20.94 o 
  -7  14   1        0.44      -17.37     11.58 o 
  -6  14   1       32.81       61.40     17.17 o 
  -5  14   1      256.15      293.27     14.01 o 
  -4  14   1        5.14        9.81      8.15 o 
  -3  14   1      117.39      142.78     11.57 o 
  -2  14   1       25.08       25.42      8.03 o 
  -1  14   1      325.91      313.63     11.36 o 
   0  14   1        0.01        3.88      6.70 o 
   1  14   1        5.80       -2.69      8.36 o 
   2  14   1       58.39       55.60      8.10 o 
   3  14   1        1.34       13.18      9.21 o 
   4  14   1       52.55       45.40     12.62 o 
   5  14   1        3.20       -5.07     22.94 o 
   6  14   1       84.97      105.38     25.27 o 
   7  14   1        0.48        5.74     12.65 o 
   8  14   1       70.18       85.61     16.71 o 
   9  14   1        1.95       -9.24     13.28 o 
  10  14   1        1.12       -6.43     17.88 o 
  11  14   1        0.76      -15.10     14.96 o 
  12  14   1        2.24        7.05     18.22 o 
 -12  15   1        2.61        2.62     39.13 o 
 -11  15   1        0.12        5.31     26.21 o 
 -10  15   1        3.82        9.69     19.03 o 
  -9  15   1        0.35       27.26     16.08 o 
  -8  15   1       43.80       30.06     21.18 o 
  -7  15   1        1.18        2.29     13.44 o 
  -6  15   1      257.72      277.02     21.24 o 
  -5  15   1       23.09       40.81     13.63 o 
  -4  15   1      150.33      181.57     14.32 o 
  -3  15   1       13.48        7.29      6.82 o 
  -2  15   1        9.94        1.22      7.70 o 
  -1  15   1      129.87      166.99     11.07 o 
   0  15   1        9.70        1.67      7.15 o 
   1  15   1       39.66       51.76      8.75 o 
   2  15   1        0.26       -9.37      6.58 o 
   3  15   1        1.46       -5.21      8.61 o 
   4  15   1      209.75      186.30     18.76 o 
   5  15   1      356.95      315.81     19.88 o 
   6  15   1       14.79       27.28     13.29 o 
   7  15   1        5.06       -3.12     12.29 o 
   8  15   1       35.86       41.45     14.89 o 
   9  15   1       15.52        5.02     15.60 o 
  10  15   1        8.76       16.52     16.05 o 
  11  15   1        4.60      -32.94     21.96 o 
 -11  16   1        2.37      -24.75     16.50 o 
 -10  16   1       17.97        3.46     14.87 o 
  -9  16   1        0.01       37.34     17.84 o 
  -8  16   1       61.67       65.65     16.94 o 
  -7  16   1      326.66      344.75     31.27 o 
  -6  16   1        0.34       -7.36     12.17 o 
  -5  16   1      172.35      248.57     22.15 o 
  -4  16   1       42.48       55.26     14.15 o 
  -3  16   1       15.43        7.36     12.64 o 
  -2  16   1       90.23       92.82     11.18 o 
  -1  16   1        7.37        6.40      7.12 o 
   0  16   1      149.28      199.10     10.42 o 
   1  16   1       80.40       93.44     10.84 o 
   2  16   1       92.74       77.30     13.62 o 
   3  16   1        1.10        1.21     15.55 o 
   4  16   1      147.94      151.99     27.15 o 
   5  16   1      227.31      218.33     20.82 o 
   6  16   1       30.73       35.14     13.83 o 
   7  16   1       23.01       41.29     23.31 o 
   8  16   1        0.38       10.20     13.50 o 
   9  16   1        1.59       -3.91     15.34 o 
  10  16   1        0.12       -9.07     16.29 o 
  11  16   1        5.18       36.37     18.62 o 
 -11  17   1        0.00       -3.27     17.52 o 
 -10  17   1        4.68      -15.26     15.21 o 
  -9  17   1        8.79       14.99     23.17 o 
  -8  17   1        1.73       -0.73     15.38 o 
  -7  17   1      125.25      147.98     31.07 o 
  -6  17   1        1.67      -11.26     12.35 o 
  -5  17   1      156.33      171.43     20.37 o 
  -4  17   1      100.21       78.83     14.48 o 
  -3  17   1       41.43       43.98     11.06 o 
  -2  17   1       15.86       16.44      9.58 o 
  -1  17   1        0.03       -8.81      7.32 o 
   0  17   1       10.68       13.19      7.29 o 
   1  17   1        1.16        2.01     15.92 o 
   2  17   1       92.34      108.74     17.37 o 
   3  17   1       50.35       68.03     13.30 o 
   4  17   1        0.93        2.73     13.86 o 
   5  17   1        1.46        3.54     12.74 o 
   6  17   1       85.33       78.95     18.00 o 
   7  17   1        0.55      -17.27     13.57 o 
   8  17   1        8.32        0.78     17.37 o 
   9  17   1        1.20        4.93     16.50 o 
  10  17   1        2.97       26.08     18.51 o 
 -10  18   1        0.00        9.83     48.31 o 
  -9  18   1       25.45       19.81     17.68 o 
  -8  18   1       17.97       40.71     17.85 o 
  -7  18   1       29.18       33.47     16.70 o 
  -6  18   1       25.25       29.09     21.69 o 
  -5  18   1        4.71       13.00     14.03 o 
  -4  18   1       51.13       63.87     16.54 o 
  -3  18   1       59.16       58.79     12.64 o 
  -2  18   1       18.28        5.80      9.57 o 
  -1  18   1       20.20       22.47      8.72 o 
   0  18   1       42.23       57.04     13.82 o 
   1  18   1       40.97       37.47     13.08 o 
   2  18   1        0.37       20.43     12.03 o 
   3  18   1        7.64       15.30     11.80 o 
   4  18   1       24.94       22.17     12.82 o 
   5  18   1       82.53       97.41     17.96 o 
   6  18   1      182.66      191.70     21.99 o 
   7  18   1       66.26       45.50     17.06 o 
   8  18   1       18.58       13.84     18.59 o 
   9  18   1        7.56       17.74     17.81 o 
  10  18   1       27.33       18.44     18.56 o 
  -9  19   1        3.92       -5.20     18.43 o 
  -8  19   1        0.50       12.64     17.81 o 
  -7  19   1        1.26        2.26     16.72 o 
  -6  19   1      396.15      421.80     26.10 o 
  -5  19   1       83.98       79.09     21.39 o 
  -4  19   1        0.33       -0.57     14.23 o 
  -3  19   1        0.11       -3.40     10.48 o 
  -2  19   1        0.28       -0.39     10.24 o 
  -1  19   1       27.07        5.87      9.45 o 
   0  19   1        0.19       -3.11      9.23 o 
   1  19   1       29.45       15.61     10.96 o 
   2  19   1        0.56        5.69     13.08 o 
   3  19   1       30.44       20.54     12.64 o 
   4  19   1      127.75      182.21     19.67 o 
   5  19   1       75.61      109.39     39.70 o 
   6  19   1        5.89        2.56     15.56 o 
   7  19   1        5.48       -4.62     13.85 o 
   8  19   1        3.37       -1.33     17.16 o 
   9  19   1        6.10      -14.84     17.83 o 
  -8  20   1       30.50       49.15     20.95 o 
  -7  20   1        7.78        2.40     16.86 o 
  -6  20   1        1.11       -4.47     16.34 o 
  -5  20   1       71.21       72.49     48.24 o 
  -4  20   1       38.50       22.20     15.48 o 
  -3  20   1        1.65        8.92     10.22 o 
  -2  20   1       10.58        9.07     11.33 o 
  -1  20   1       11.69        7.60     12.57 o 
   0  20   1        3.13        1.88     14.63 o 
   1  20   1       15.60        1.63     12.15 o 
   2  20   1       64.05       75.80     39.70 o 
   3  20   1       59.67       87.78     17.77 o 
   4  20   1       36.50       49.59     16.83 o 
   5  20   1       41.82       57.03     17.34 o 
   6  20   1        2.03       12.63     15.28 o 
   7  20   1        0.32      -20.71     37.68 o 
   8  20   1       26.67       19.39     18.70 o 
  -7  21   1        8.66        4.17     18.15 o 
  -6  21   1       22.54        9.09     16.72 o 
  -5  21   1       97.61       81.45     36.36 o 
  -4  21   1        0.08        5.68     15.84 o 
  -3  21   1        0.41      -12.37     10.92 o 
  -2  21   1        0.01        0.51     10.20 o 
  -1  21   1        4.38        1.93     12.65 o 
   0  21   1       21.21       20.69     14.93 o 
   1  21   1        0.01       14.85     12.36 o 
   2  21   1       13.18       -1.55     13.64 o 
   3  21   1       16.32       18.79     15.29 o 
   4  21   1        2.11       17.76     15.77 o 
   5  21   1       21.41        4.71     17.07 o 
   6  21   1        4.30        5.61     16.63 o 
   7  21   1       37.63       63.11     18.91 o 
  -6  22   1        1.47       -6.18     18.23 o 
  -5  22   1        0.00       -3.93     38.86 o 
  -4  22   1       38.42       11.85     20.04 o 
  -3  22   1        0.45      -12.02     14.05 o 
  -2  22   1        7.71       26.13     13.57 o 
  -1  22   1        0.02        8.69     15.67 o 
   0  22   1        7.80       -7.66     14.69 o 
   1  22   1       16.71        7.97     16.34 o 
   2  22   1       16.13       36.02     16.83 o 
   3  22   1        2.90      -13.06     14.38 o 
   4  22   1       15.60        7.05     16.04 o 
   5  22   1       23.24       33.77     19.17 o 
   6  22   1        0.10       -4.59     17.73 o 
  -4  23   1        0.22        0.07     18.34 o 
  -3  23   1       21.24       31.17     24.09 o 
  -2  23   1       17.32       15.26     22.24 o 
  -1  23   1        0.29       12.66     17.13 o 
   0  23   1        0.99        4.22     16.20 o 
   1  23   1       17.06       41.36     18.69 o 
   2  23   1       18.68        2.99     18.41 o 
   3  23   1        1.27      -15.12     22.36 o 
   4  23   1        0.40      -16.03     17.75 o 
  -1  24   1       10.33       19.42     21.65 o 
   0  24   1        0.20      -19.67     18.11 o 
   1  24   1        5.22       -0.59     18.79 o 
 -15   0   2        0.14       34.20     25.64 o 
 -14   0   2        0.91       20.51     22.13 o 
 -13   0   2       31.32       13.93     13.84 o 
 -12   0   2      259.00      277.96     31.41 o 
 -11   0   2       58.76       56.14     14.51 o 
 -10   0   2      188.93      182.76     35.35 o 
  -9   0   2       38.35       14.68      9.50 o 
  -8   0   2      319.96      359.84     16.12 o 
  -7   0   2     1525.00     1797.31     35.35 o 
  -6   0   2      109.19      138.08     11.51 o 
  -5   0   2     1716.34     1696.93     64.80 o 
  -4   0   2        2.93       11.43      4.79 o 
  -3   0   2     1570.04     1364.26     22.43 o 
  -2   0   2     7898.12     7306.82    125.76 o 
  -1   0   2    13226.92    11616.33    135.58 o 
   0   0   2     1114.84     1229.55     27.73 o 
   1   0   2     1364.92     1298.10     28.94 o 
   2   0   2     5684.45     5500.77    135.67 o 
   3   0   2      892.70      899.80     14.48 o 
   4   0   2     3143.30     3364.70     38.38 o 
   5   0   2      529.74      720.05     14.41 o 
   6   0   2     2108.68     2349.85     31.96 o 
   7   0   2     2356.59     2600.06     35.50 o 
   8   0   2      238.26      246.09     14.90 o 
   9   0   2      682.78      658.75     36.30 o 
  10   0   2       15.80       11.50     11.94 o 
  11   0   2        3.10       -0.67     19.70 o 
  12   0   2       51.33       41.29     21.86 o 
  13   0   2        8.42      -12.35     21.12 o 
  14   0   2        4.23      -32.65     22.13 o 
 -15   1   2        0.53        5.83     17.08 o 
 -14   1   2        0.05      -22.68     15.12 o 
 -13   1   2       81.64       78.07     14.21 o 
 -12   1   2       27.38       35.18     10.10 o 
 -11   1   2      126.70      151.15     19.59 o 
 -10   1   2      395.46      365.53     13.54 o 
  -9   1   2       63.21       75.84     12.19 o 
  -8   1   2      171.19      163.49      9.33 o 
  -7   1   2      435.39      488.50     14.85 o 
  -6   1   2       48.52      121.18     11.69 o 
  -5   1   2      435.69      390.10      9.37 o 
  -4   1   2     3623.70     3272.66     32.42 o 
  -3   1   2      483.02      392.05      9.52 o 
  -2   1   2     3970.41     4142.56     44.04 o 
  -1   1   2     2046.06     1632.65     24.76 o 
   0   1   2    11078.15    10190.99    108.41 o 
   1   1   2     5293.40     5112.42     44.52 o 
   2   1   2        7.65       14.46      3.25 o 
   3   1   2        0.07       -1.83      2.74 o 
   4   1   2      110.67      105.73      5.90 o 
   5   1   2        3.68       -4.19      3.09 o 
   6   1   2     1740.23     1926.33     21.33 o 
   7   1   2       27.22       24.99      4.37 o 
   8   1   2       39.71       51.72      7.14 o 
   9   1   2      114.26      135.72     19.73 o 
  10   1   2        2.40      -11.08      7.39 o 
  11   1   2        1.68      -10.60     10.14 o 
  12   1   2        1.39        9.83     14.50 o 
  13   1   2        0.44        7.72     15.87 o 
  14   1   2        4.47        7.81     16.75 o 
 -15   2   2        0.30       20.37     21.22 o 
 -14   2   2       10.10       12.73     13.08 o 
 -13   2   2        2.25       16.24     11.84 o 
 -12   2   2       26.79       17.35     10.13 o 
 -11   2   2     1469.84     1342.76     35.98 o 
 -10   2   2      347.90      337.70     13.31 o 
  -9   2   2      595.28      541.26     18.67 o 
  -8   2   2      295.93      295.15     10.67 o 
  -7   2   2      731.51      788.73     15.49 o 
  -6   2   2      175.48      153.24     10.32 o 
  -5   2   2      581.86      547.11     10.99 o 
  -4   2   2       52.41       43.75      4.41 o 
  -3   2   2      181.68      145.07      5.89 o 
  -2   2   2      861.65      723.65     10.62 o 
  -1   2   2    25299.03    23898.65    222.15 o 
   0   2   2    21329.25    20965.66    340.80 o 
   1   2   2     6108.79     6195.12     53.40 o 
   2   2   2      187.11      199.80      5.83 o 
   3   2   2       69.56       66.38      6.95 o 
   4   2   2     1015.33      999.31     14.66 o 
   5   2   2       27.56       25.18      4.88 o 
   6   2   2      380.36      448.72     11.49 o 
   7   2   2       48.84       50.05      6.97 o 
   8   2   2       37.76       18.84      6.68 o 
   9   2   2       11.30        9.26      7.13 o 
  10   2   2       20.99        4.92      9.86 o 
  11   2   2        7.88       11.27     13.20 o 
  12   2   2        0.37       13.13     12.87 o 
  13   2   2        0.03        6.69     15.91 o 
  14   2   2        9.11       -8.61     15.88 o 
 -15   3   2        2.94       -2.90     17.33 o 
 -14   3   2        0.03       -0.81     12.73 o 
 -13   3   2       39.90       11.16     11.63 o 
 -12   3   2        5.88      -10.56     10.14 o 
 -11   3   2        2.02       -0.37      8.04 o 
 -10   3   2      109.97      120.59     10.65 o 
  -9   3   2        4.35        4.53      6.31 o 
  -8   3   2       42.41       60.30      7.36 o 
  -7   3   2       32.31       35.88      5.85 o 
  -6   3   2     2001.46     2120.84     31.87 o 
  -5   3   2      105.35      120.12      6.31 o 
  -4   3   2      384.63      352.15      7.16 o 
  -3   3   2      311.79      346.03     12.26 o 
  -2   3   2     2254.35     1825.83     23.40 o 
  -1   3   2     3413.40     3531.72     38.73 o 
   0   3   2     9529.48     9546.01     93.02 o 
   1   3   2     1537.27     1532.13     17.02 o 
   2   3   2       66.97       69.10      5.48 o 
   3   3   2      225.14      233.46      6.34 o 
   4   3   2        2.86        7.09      3.40 o 
   5   3   2     4186.88     4511.73     55.71 o 
   6   3   2      202.02      222.84     15.77 o 
   7   3   2      194.84      206.43      9.03 o 
   8   3   2      309.20      299.65     14.21 o 
   9   3   2      187.17      196.69     17.13 o 
  10   3   2        2.02       -7.44      9.41 o 
  11   3   2      331.88      312.93     17.17 o 
  12   3   2        0.07      -14.25     10.59 o 
  13   3   2        0.11       -0.56     15.85 o 
  14   3   2        0.23       -4.43     25.27 o 
 -15   4   2        1.37       -7.87     13.42 o 
 -14   4   2        8.14        8.49     12.59 o 
 -13   4   2        0.63       16.77     11.40 o 
 -12   4   2      522.27      441.64     19.50 o 
 -11   4   2      161.58      147.16     14.91 o 
 -10   4   2       57.90       45.88      8.76 o 
  -9   4   2        3.18       -4.53      6.23 o 
  -8   4   2      180.79      193.97     13.68 o 
  -7   4   2      110.51      135.11     13.06 o 
  -6   4   2      139.80      143.45      8.13 o 
  -5   4   2      264.04      283.07      8.28 o 
  -4   4   2     1460.77     1443.40     17.44 o 
  -3   4   2     1108.87     1251.76     18.44 o 
  -2   4   2    21849.52    20289.38    163.57 o 
  -1   4   2     1472.22     1321.14     19.39 o 
   0   4   2    71130.07    66632.91    671.51 o 
   1   4   2        1.46        2.27      3.31 o 
   2   4   2      492.66      565.44      9.09 o 
   3   4   2      835.44      869.00     11.26 o 
   4   4   2      165.54      217.11      6.32 o 
   5   4   2     3662.59     3948.38     46.12 o 
   6   4   2      307.01      288.99     16.00 o 
   7   4   2      185.55      196.96      8.66 o 
   8   4   2       75.28       64.23     10.13 o 
   9   4   2      493.48      471.11     21.79 o 
  10   4   2        3.59       -0.25     15.48 o 
  11   4   2       49.70       40.86     12.28 o 
  12   4   2        0.67       17.31     11.65 o 
  13   4   2        2.61      -16.95     11.93 o 
  14   4   2        0.36      -21.71     17.41 o 
 -15   5   2        0.45        0.55     14.57 o 
 -14   5   2       17.89       34.00     13.66 o 
 -13   5   2       13.45       44.43     13.13 o 
 -12   5   2       68.25       66.39     13.31 o 
 -11   5   2       19.17        6.61     10.96 o 
 -10   5   2       16.90       14.59      8.39 o 
  -9   5   2       37.07       49.15     10.34 o 
  -8   5   2      117.00      133.29      8.86 o 
  -7   5   2     1700.64     1822.05     30.74 o 
  -6   5   2       41.88       32.15      6.46 o 
  -5   5   2     2421.81     2426.65     29.95 o 
  -4   5   2      550.50      574.51      9.47 o 
  -3   5   2     2175.33     2191.12     31.43 o 
  -2   5   2     9515.51     9972.40    102.52 o 
  -1   5   2     6795.40     6375.26     66.02 o 
   0   5   2    27962.75    27340.53    282.13 o 
   1   5   2      843.17      813.51     13.45 o 
   2   5   2     3971.74     4014.57     43.61 o 
   3   5   2      300.32      283.36      8.70 o 
   4   5   2     2946.98     2847.85     38.10 o 
   5   5   2      264.99      263.59      7.12 o 
   6   5   2      528.56      593.28     11.70 o 
   7   5   2       81.40      112.58     17.17 o 
   8   5   2       64.33       70.61     10.95 o 
   9   5   2      132.95      143.27     13.99 o 
  10   5   2       13.48       30.41     11.33 o 
  11   5   2       70.28       56.57     12.93 o 
  12   5   2       33.62       30.78     13.26 o 
  13   5   2        1.72       -5.74     12.58 o 
  14   5   2        1.81       14.06     16.78 o 
 -15   6   2        1.41       -3.79     14.60 o 
 -14   6   2       16.89       11.21     13.72 o 
 -13   6   2        5.92       20.12     12.32 o 
 -12   6   2       36.53       21.89     15.80 o 
 -11   6   2       42.66       35.47     11.33 o 
 -10   6   2      305.68      273.96     15.15 o 
  -9   6   2      137.64      140.08      9.97 o 
  -8   6   2      158.44      160.85      9.67 o 
  -7   6   2      244.48      256.76      9.45 o 
  -6   6   2      564.08      526.86     10.44 o 
  -5   6   2      220.76      216.70      6.88 o 
  -4   6   2      445.31      488.35      9.06 o 
  -3   6   2     3459.74     3380.82     34.81 o 
  -2   6   2       46.99       44.72      5.51 o 
  -1   6   2     6554.15     6612.09     58.37 o 
   0   6   2      102.11       91.59      5.31 o 
   1   6   2       16.91       35.25     11.76 o 
   2   6   2     2127.43     2073.78     39.11 o 
   3   6   2       17.21        2.48      5.59 o 
   4   6   2        9.24       -7.99      5.33 o 
   5   6   2       29.15       23.34      6.94 o 
   6   6   2      332.43      348.10     13.87 o 
   7   6   2       36.41       39.73      8.87 o 
   8   6   2       90.39      100.76     11.80 o 
   9   6   2        3.96       23.40     10.29 o 
  10   6   2      274.10      304.79     16.75 o 
  11   6   2      107.57       98.83     14.82 o 
  12   6   2       42.80       36.94     13.00 o 
  13   6   2        0.02       -3.36     12.85 o 
  14   6   2        1.49      -12.45     12.98 o 
 -15   7   2       35.16       33.10     19.81 o 
 -14   7   2        4.70        8.89     15.36 o 
 -13   7   2        5.90       -7.04     12.61 o 
 -12   7   2       11.63        8.38     11.34 o 
 -11   7   2      227.53      223.34     17.87 o 
 -10   7   2       31.26       31.42     10.38 o 
  -9   7   2        8.95       11.49      8.42 o 
  -8   7   2        0.00       -1.38      6.09 o 
  -7   7   2       45.39       49.28      9.25 o 
  -6   7   2      695.24      731.24     12.39 o 
  -5   7   2        5.00        4.12      3.97 o 
  -4   7   2      977.20     1033.99     18.38 o 
  -3   7   2      104.31      139.93      6.74 o 
  -2   7   2        2.99       -0.41      3.59 o 
  -1   7   2     1046.33      953.82     14.12 o 
   0   7   2      731.08      773.79     12.60 o 
   1   7   2     1911.53     1840.00     24.45 o 
   2   7   2      135.72      136.64      8.02 o 
   3   7   2     1298.91     1264.83     24.75 o 
   4   7   2       28.08       51.77      7.75 o 
   5   7   2        7.27        2.30      6.32 o 
   6   7   2      573.33      513.18     16.83 o 
   7   7   2        0.14        6.55      7.72 o 
   8   7   2       52.25       48.88     12.87 o 
   9   7   2       89.20       91.17     12.72 o 
  10   7   2      129.27      160.45     15.94 o 
  11   7   2      145.25      154.64     16.37 o 
  12   7   2        0.67       -1.41     12.16 o 
  13   7   2        4.63        0.23     13.02 o 
  14   7   2        6.16      -13.70     14.19 o 
 -14   8   2        0.04       -3.99     16.65 o 
 -13   8   2       14.79       -0.80     12.60 o 
 -12   8   2        7.06       -6.92     11.00 o 
 -11   8   2        0.55       -2.38     10.63 o 
 -10   8   2        0.21       -7.47      9.47 o 
  -9   8   2      244.38      249.03     14.14 o 
  -8   8   2      153.18      163.43     14.32 o 
  -7   8   2      180.55      160.28      7.58 o 
  -6   8   2       27.94       25.48      5.97 o 
  -5   8   2      970.23     1081.77     17.42 o 
  -4   8   2      268.28      268.24      8.79 o 
  -3   8   2      164.53      166.86      7.47 o 
  -2   8   2       48.78       44.53      5.49 o 
  -1   8   2      149.38      160.30      6.59 o 
   0   8   2      228.91      284.29      9.01 o 
   1   8   2      135.42      122.28      6.79 o 
   2   8   2      240.97      229.43      8.13 o 
   3   8   2      624.02      659.16     16.44 o 
   4   8   2     1168.23     1188.16     28.75 o 
   5   8   2      333.23      377.74     14.33 o 
   6   8   2      124.50      140.94     11.97 o 
   7   8   2      195.84      219.25     14.93 o 
   8   8   2       32.98       26.60     12.07 o 
   9   8   2        0.86       -2.06     10.31 o 
  10   8   2     1020.13      950.54     28.17 o 
  11   8   2        3.15      -14.11     12.35 o 
  12   8   2       11.84       19.81     12.85 o 
  13   8   2        0.81       -8.31     13.18 o 
  14   8   2        0.27      -17.30     20.19 o 
 -14   9   2        0.11      -26.08     17.39 o 
 -13   9   2        0.00        7.01     13.21 o 
 -12   9   2       58.56       71.85     14.89 o 
 -11   9   2       29.48       18.81     11.30 o 
 -10   9   2      257.07      230.38     29.63 o 
  -9   9   2       57.19       71.39     11.24 o 
  -8   9   2       96.47       90.06     11.01 o 
  -7   9   2      272.32      286.58     10.32 o 
  -6   9   2        4.29        8.00      5.00 o 
  -5   9   2      635.12      730.68     18.93 o 
  -4   9   2      742.68      743.59     14.50 o 
  -3   9   2     1377.40     1451.02     21.11 o 
  -2   9   2        4.01       -3.85      4.27 o 
  -1   9   2       84.77       79.37      9.16 o 
   0   9   2     2977.17     3038.59     69.10 o 
   1   9   2       18.46       14.50      5.20 o 
   2   9   2      142.29      159.85     11.42 o 
   3   9   2      331.22      301.21      8.09 o 
   4   9   2     3103.44     3098.76     53.19 o 
   5   9   2     1153.40     1157.71     30.53 o 
   6   9   2       13.38       11.13      8.36 o 
   7   9   2      151.83      171.00     14.07 o 
   8   9   2       40.29       17.64     10.10 o 
   9   9   2       57.69       50.72     12.00 o 
  10   9   2       37.70       35.20     12.56 o 
  11   9   2       82.91       77.34     14.98 o 
  12   9   2       18.79       27.56     15.23 o 
  13   9   2        6.31        4.62     14.06 o 
 -14  10   2        0.44       -7.76     18.34 o 
 -13  10   2        0.01       -6.12     15.48 o 
 -12  10   2        4.77      -17.13     11.42 o 
 -11  10   2       35.81       27.33     12.40 o 
 -10  10   2       45.16       63.92     12.35 o 
  -9  10   2        1.71       -3.26      9.25 o 
  -8  10   2       23.62       23.52      9.21 o 
  -7  10   2      282.83      277.74     17.36 o 
  -6  10   2      120.22      136.53      8.41 o 
  -5  10   2       70.44       81.45      7.25 o 
  -4  10   2        0.02        1.76      5.06 o 
  -3  10   2      209.54      200.35      8.59 o 
  -2  10   2      735.09      681.31     14.63 o 
  -1  10   2     1168.24     1218.88     21.53 o 
   0  10   2      138.22      167.53      8.70 o 
   1  10   2       70.31       78.04     11.67 o 
   2  10   2      181.37      158.67      8.29 o 
   3  10   2       19.11       20.69      4.56 o 
   4  10   2      112.42      144.43     13.94 o 
   5  10   2      120.93      165.44     15.54 o 
   6  10   2      730.83      720.42     26.08 o 
   7  10   2       51.56       51.55     10.71 o 
   8  10   2       22.05       14.87      9.80 o 
   9  10   2        4.55       -2.43     10.00 o 
  10  10   2        6.63       -6.89     10.94 o 
  11  10   2       29.49       10.48     12.41 o 
  12  10   2       46.53       32.47     14.36 o 
  13  10   2        5.50       30.94     14.81 o 
 -14  11   2        4.66        1.39     18.36 o 
 -13  11   2       10.13       -7.55     15.98 o 
 -12  11   2       17.86        0.11     16.66 o 
 -11  11   2        1.54       23.42     12.19 o 
 -10  11   2      190.64      238.75     32.55 o 
  -9  11   2       63.28       74.00     15.76 o 
  -8  11   2      105.15       80.79     15.19 o 
  -7  11   2       41.11       46.29     18.38 o 
  -6  11   2      183.15      196.61     12.01 o 
  -5  11   2      618.28      624.30     14.23 o 
  -4  11   2       67.47       57.81      7.00 o 
  -3  11   2       51.59       62.94      7.07 o 
  -2  11   2      671.62      789.50     15.97 o 
  -1  11   2      504.60      485.31     16.72 o 
   0  11   2      809.14      817.99     17.31 o 
   1  11   2       36.40       63.65     15.75 o 
   2  11   2        6.08        3.28      5.10 o 
   3  11   2       48.85       44.75      6.27 o 
   4  11   2       25.43       22.28      7.71 o 
   5  11   2       30.49       44.76     11.61 o 
   6  11   2      813.89      722.58     77.79 o 
   7  11   2        2.00       -1.69     11.29 o 
   8  11   2      120.07      138.02     18.94 o 
   9  11   2        5.00        1.23     15.12 o 
  10  11   2        2.09       -0.96     11.52 o 
  11  11   2        1.27      -13.21     12.49 o 
  12  11   2        2.06       15.09     22.34 o 
  13  11   2        0.11        1.34     14.41 o 
 -13  12   2       20.51       22.05     17.51 o 
 -12  12   2        0.35      -22.79     15.20 o 
 -11  12   2       55.33       59.01     17.60 o 
 -10  12   2        5.58       10.80     14.29 o 
  -9  12   2        7.66        6.17     12.14 o 
  -8  12   2      715.83      705.08     88.24 o 
  -7  12   2        0.01       -1.53     11.10 o 
  -6  12   2       81.84       86.47     10.35 o 
  -5  12   2       32.84       43.10      7.61 o 
  -4  12   2       91.62       76.57      7.95 o 
  -3  12   2      176.68      194.40     10.53 o 
  -2  12   2       69.99       74.41     13.26 o 
  -1  12   2      425.21      398.06     12.94 o 
   0  12   2        7.53       -2.22      5.57 o 
   1  12   2        1.05       -4.08      7.26 o 
   2  12   2        7.23       -5.38      5.39 o 
   3  12   2        2.89       -1.68      6.74 o 
   4  12   2        0.52       -7.72      7.79 o 
   5  12   2      273.53      283.13     22.74 o 
   6  12   2      835.31      787.23     46.48 o 
   7  12   2       90.30      102.76     17.37 o 
   8  12   2        4.50       18.27     13.64 o 
   9  12   2       13.02       30.62     14.56 o 
  10  12   2       80.32      108.25     19.36 o 
  11  12   2       50.11       62.29     14.85 o 
  12  12   2        5.85       14.54     13.93 o 
 -13  13   2       15.33       29.15     19.35 o 
 -12  13   2        7.63       25.69     17.37 o 
 -11  13   2       58.44       58.39     17.77 o 
 -10  13   2       13.70       13.91     14.54 o 
  -9  13   2        1.85        9.59     13.08 o 
  -8  13   2      255.06      301.84     40.14 o 
  -7  13   2        1.37       11.37     12.20 o 
  -6  13   2       80.49       47.39     13.76 o 
  -5  13   2       38.80       54.20      7.86 o 
  -4  13   2      125.99      129.63      9.60 o 
  -3  13   2       38.43       38.18      6.98 o 
  -2  13   2        0.10       -2.23      5.69 o 
  -1  13   2      160.12      159.93     10.13 o 
   0  13   2      249.13      260.38     11.29 o 
   1  13   2      250.89      239.14     10.99 o 
   2  13   2       10.64        5.69      7.66 o 
   3  13   2        0.71       -1.29      8.08 o 
   4  13   2       11.59        9.77      9.27 o 
   5  13   2        6.20        6.21      9.11 o 
   6  13   2       51.69       62.53     14.38 o 
   7  13   2      134.18      182.69     20.44 o 
   8  13   2        0.12       -4.85     12.69 o 
   9  13   2       45.25       15.75     15.74 o 
  10  13   2        4.91        8.58     15.18 o 
  11  13   2       36.74       41.49     17.71 o 
  12  13   2        0.08        0.77     17.73 o 
 -12  14   2        0.36       -1.09     17.36 o 
 -11  14   2        6.77       -2.21     14.70 o 
 -10  14   2        0.18      -19.09     13.44 o 
  -9  14   2        2.00       15.98     13.29 o 
  -8  14   2      168.66      184.59     21.63 o 
  -7  14   2       71.05       81.49     16.59 o 
  -6  14   2       16.99       13.00     12.69 o 
  -5  14   2       74.64       94.19     11.47 o 
  -4  14   2       11.58        5.34      6.62 o 
  -3  14   2       14.82       12.58      6.82 o 
  -2  14   2       38.32       39.65      7.44 o 
  -1  14   2        7.54        4.50      5.92 o 
   0  14   2       38.07       31.69      7.70 o 
   1  14   2        2.08        2.07      6.72 o 
   2  14   2        2.75        2.82      8.31 o 
   3  14   2       14.08        8.41      9.17 o 
   4  14   2      140.36      116.60     14.69 o 
   5  14   2      165.59      167.67     22.67 o 
   6  14   2        9.68        3.53      9.93 o 
   7  14   2       19.82        0.04     12.77 o 
   8  14   2       12.53       -7.31     16.06 o 
   9  14   2        6.88      -13.51     18.59 o 
  10  14   2       15.56       13.76     16.74 o 
  11  14   2       27.28       38.91     17.29 o 
  12  14   2        4.54      -14.56     17.51 o 
 -12  15   2        1.10      -12.42     20.54 o 
 -11  15   2        0.23      -19.78     16.83 o 
 -10  15   2        0.03        3.27     15.57 o 
  -9  15   2        7.36        4.01     14.49 o 
  -8  15   2      188.52      229.85     23.72 o 
  -7  15   2       24.26       50.94     26.28 o 
  -6  15   2      466.84      409.85     41.46 o 
  -5  15   2       64.01       73.37     11.50 o 
  -4  15   2       17.28       15.92      7.86 o 
  -3  15   2       22.03       13.55      7.40 o 
  -2  15   2        4.90        1.19      5.72 o 
  -1  15   2        4.38        0.77      5.98 o 
   0  15   2      139.59      176.67     12.91 o 
   1  15   2       29.91       26.48      9.75 o 
   2  15   2        5.27        7.62      9.30 o 
   3  15   2       67.00       63.66     12.93 o 
   4  15   2      246.59      260.74     17.88 o 
   5  15   2       58.66       49.99     13.28 o 
   6  15   2      225.83      231.89     20.79 o 
   7  15   2        6.25      -14.84      9.89 o 
   8  15   2        0.10      -17.54     20.14 o 
   9  15   2        0.14       -4.92     14.80 o 
  10  15   2        9.15       -2.49     15.41 o 
  11  15   2       20.63       22.07     26.78 o 
 -11  16   2        1.17       20.52     18.05 o 
 -10  16   2       86.64      132.50     22.07 o 
  -9  16   2        1.00       15.01     16.00 o 
  -8  16   2        5.78       37.93     16.64 o 
  -7  16   2       30.16       29.99     16.36 o 
  -6  16   2      168.20      241.67     23.91 o 
  -5  16   2       10.80        0.93     19.16 o 
  -4  16   2      183.18      210.27     15.62 o 
  -3  16   2        2.24      -12.28      8.19 o 
  -2  16   2       36.38       44.93      7.96 o 
  -1  16   2       17.75        9.72     10.77 o 
   0  16   2        0.18      -10.94      7.81 o 
   1  16   2      122.98      123.88     14.30 o 
   2  16   2        0.43       -5.71     20.10 o 
   3  16   2        5.30       15.44     16.50 o 
   4  16   2       18.78       26.79     12.42 o 
   5  16   2        0.51       -3.96     10.65 o 
   6  16   2      167.00      176.29     29.01 o 
   7  16   2       40.95       39.57     15.10 o 
   8  16   2       56.54       44.94     14.24 o 
   9  16   2        4.67       14.45     16.23 o 
  10  16   2        0.18       -7.97     14.42 o 
 -11  17   2       21.44       22.91     19.72 o 
 -10  17   2       23.78        5.92     16.23 o 
  -9  17   2        0.01       13.19     15.68 o 
  -8  17   2       23.38       46.59     21.05 o 
  -7  17   2        0.66        7.28     14.30 o 
  -6  17   2       27.43       22.38     14.13 o 
  -5  17   2        1.40        9.93     12.78 o 
  -4  17   2      176.33      229.57     17.24 o 
  -3  17   2       19.34       24.47     10.37 o 
  -2  17   2        8.25        9.33      7.07 o 
  -1  17   2        6.21        3.78      7.76 o 
   0  17   2       11.94        8.01     10.63 o 
   1  17   2        9.46        0.28     12.04 o 
   2  17   2       35.45       26.94     11.85 o 
   3  17   2       14.09       16.34     11.83 o 
   4  17   2       37.02       44.43     13.79 o 
   5  17   2        0.10        5.03     11.96 o 
   6  17   2        0.19       19.36     13.27 o 
   7  17   2        6.38       -7.71     12.89 o 
   8  17   2        3.21       15.47     15.59 o 
   9  17   2        3.29        6.15     17.63 o 
  10  17   2        3.11      -35.82     28.00 o 
 -10  18   2        3.65      -10.06     29.01 o 
  -9  18   2        2.93        1.46     18.86 o 
  -8  18   2       23.32       -1.52     28.17 o 
  -7  18   2        9.91       12.70     16.86 o 
  -6  18   2       29.99       30.06     17.48 o 
  -5  18   2      163.19      147.06     20.11 o 
  -4  18   2      116.08      139.84     26.82 o 
  -3  18   2       16.19       12.66      8.81 o 
  -2  18   2        0.68       -4.23      7.25 o 
  -1  18   2        2.43        0.33      8.03 o 
   0  18   2       44.91       96.37     12.26 o 
   1  18   2       51.69       57.50     13.57 o 
   2  18   2        6.76       10.73     11.33 o 
   3  18   2        1.29      -12.33     23.92 o 
   4  18   2       18.10       10.12     12.69 o 
   5  18   2      120.81      155.43     36.90 o 
   6  18   2        0.83       -6.03     13.02 o 
   7  18   2       19.28       15.96     15.47 o 
   8  18   2       18.73       11.34     32.72 o 
   9  18   2        0.24        3.29     16.83 o 
  -9  19   2        0.14      -15.12     16.00 o 
  -8  19   2        0.06       -4.66     24.32 o 
  -7  19   2       23.44       35.94     19.77 o 
  -6  19   2       27.00       -1.27     15.97 o 
  -5  19   2        8.11       18.15     22.97 o 
  -4  19   2       10.38      -14.38     14.30 o 
  -3  19   2        3.42       37.67     11.79 o 
  -2  19   2       24.31       19.56      9.82 o 
  -1  19   2        0.16      -11.93      7.95 o 
   0  19   2       17.52        9.03     13.76 o 
   1  19   2       52.62       46.85     25.54 o 
   2  19   2       70.89       84.90     15.54 o 
   3  19   2      120.82      138.27     18.88 o 
   4  19   2       47.91       32.06     15.29 o 
   5  19   2        3.49       15.76     13.52 o 
   6  19   2        0.66        1.20     14.50 o 
   7  19   2       16.91       56.59     22.60 o 
   8  19   2        4.97       10.89     17.25 o 
  -8  20   2       12.88        0.98     17.74 o 
  -7  20   2        6.70       18.07     18.33 o 
  -6  20   2        9.41        7.88     29.41 o 
  -5  20   2       96.99      131.16     21.16 o 
  -4  20   2        6.38       24.39     16.01 o 
  -3  20   2       31.40       49.72     11.19 o 
  -2  20   2        3.62        6.60     10.61 o 
  -1  20   2        0.25       14.46     16.99 o 
   0  20   2       12.05       16.43     11.29 o 
   1  20   2        3.42       16.17     14.05 o 
   2  20   2      112.49      169.10     35.62 o 
   3  20   2       42.53       47.13     21.89 o 
   4  20   2        7.39       29.57     15.38 o 
   5  20   2       40.73       60.54     17.44 o 
   6  20   2       28.34       19.83     18.38 o 
   7  20   2        0.08        5.01     25.33 o 
  -7  21   2        0.10      -11.11     18.71 o 
  -6  21   2        1.87        5.47     17.27 o 
  -5  21   2        0.55       -0.87     17.16 o 
  -4  21   2       30.12       38.02     18.41 o 
  -3  21   2        0.14       27.04     15.75 o 
  -2  21   2        3.09       15.23     11.81 o 
  -1  21   2       24.16       25.09     11.93 o 
   0  21   2        0.67       -3.36      9.68 o 
   1  21   2       25.46       38.31     15.92 o 
   2  21   2       15.70       -4.20     13.99 o 
   3  21   2        9.82       15.94     15.04 o 
   4  21   2        6.38       -4.01     14.63 o 
   5  21   2       37.45       25.18     34.37 o 
   6  21   2       31.69       51.08     19.07 o 
  -6  22   2        0.14        2.13     30.29 o 
  -5  22   2        0.12      -25.70     17.14 o 
  -4  22   2       57.38       37.51     23.21 o 
  -3  22   2        3.39        1.62     20.10 o 
  -2  22   2        1.86       24.11     15.81 o 
  -1  22   2        0.86       14.04     15.50 o 
   0  22   2       13.52       -0.25     12.55 o 
   1  22   2        1.88       -6.91     11.93 o 
   2  22   2        1.06       -2.50     20.34 o 
   3  22   2       63.49       41.43     16.51 o 
   4  22   2        5.66       24.28     19.36 o 
   5  22   2       12.87       37.76     18.16 o 
  -4  23   2        0.83       19.90     25.23 o 
  -3  23   2        1.81      -21.86     23.28 o 
  -2  23   2        0.86       34.66     24.19 o 
  -1  23   2        0.70        5.76     17.72 o 
   0  23   2        0.19      -20.84     20.31 o 
   1  23   2        6.17        3.62     13.62 o 
   2  23   2        7.76       13.06     14.98 o 
   3  23   2       18.71       -1.09     30.80 o 
 -15   1   3        8.36        9.51     16.37 o 
 -14   1   3        0.29       -0.41     12.47 o 
 -13   1   3      122.14      124.23     13.14 o 
 -12   1   3        0.99       11.15      8.83 o 
 -11   1   3      527.23      498.41     16.51 o 
 -10   1   3       50.84       36.32      8.29 o 
  -9   1   3      153.13      160.01     10.36 o 
  -8   1   3        2.31       -5.34      5.14 o 
  -7   1   3        5.15        0.81      5.00 o 
  -6   1   3      495.92      495.36     11.53 o 
  -5   1   3      128.55      137.58      6.28 o 
  -4   1   3      547.50      569.76     10.23 o 
  -3   1   3      106.93      111.86      6.29 o 
  -2   1   3     7908.56     6978.65     95.97 o 
  -1   1   3    18846.89    17941.85    169.78 o 
   0   1   3     5955.75     5780.45     98.66 o 
   1   1   3      680.56      735.87      9.29 o 
   2   1   3     1428.21     1309.80     13.52 o 
   3   1   3       99.89       86.18      4.47 o 
   4   1   3       28.16       30.48      3.90 o 
   5   1   3       72.78       92.09      8.01 o 
   6   1   3      761.45      739.40     11.31 o 
   7   1   3       27.82       30.54      5.20 o 
   8   1   3      430.70      438.33     13.07 o 
   9   1   3        8.42        2.48      8.90 o 
  10   1   3      174.28      174.97     14.74 o 
  11   1   3        0.20       -1.97     13.72 o 
  12   1   3        6.25       -5.90     14.03 o 
  13   1   3        4.17       -1.76     21.79 o 
  14   1   3        2.24       -1.14     16.95 o 
 -15   2   3       10.11       -3.81     16.40 o 
 -14   2   3        3.07       25.97     13.18 o 
 -13   2   3        0.71      -16.41     10.94 o 
 -12   2   3      155.64      145.99     13.05 o 
 -11   2   3       72.29       71.84     11.87 o 
 -10   2   3        3.23        0.90      7.23 o 
  -9   2   3      181.64      180.34     11.29 o 
  -8   2   3        0.28        1.27      5.56 o 
  -7   2   3       43.87       42.63      5.83 o 
  -6   2   3      613.80      583.51     12.55 o 
  -5   2   3      142.77      109.46      6.32 o 
  -4   2   3       84.67       90.63      6.12 o 
  -3   2   3      152.00      174.05      6.39 o 
  -2   2   3      381.35      348.70      8.09 o 
  -1   2   3      689.20      603.99     12.95 o 
   0   2   3     6243.09     5999.02     62.38 o 
   1   2   3      922.65      826.42     10.90 o 
   2   2   3     1950.51     1965.56     18.00 o 
   3   2   3        0.05       -3.08      2.77 o 
   4   2   3     1170.98     1181.41     13.54 o 
   5   2   3     1164.07     1295.80     14.92 o 
   6   2   3      223.59      201.03      6.54 o 
   7   2   3        8.30        3.75      4.55 o 
   8   2   3      328.43      320.98     10.12 o 
   9   2   3      590.84      540.28     18.88 o 
  10   2   3        2.07      -13.87      9.24 o 
  11   2   3      349.29      390.76     24.72 o 
  12   2   3        1.19        1.69     21.22 o 
  13   2   3        2.15      -12.02     15.54 o 
  14   2   3        8.29       36.31     18.11 o 
 -15   3   3        1.38       12.78     14.30 o 
 -14   3   3        0.63      -12.43     14.59 o 
 -13   3   3        2.42        4.70     12.14 o 
 -12   3   3      140.98      188.14     14.32 o 
 -11   3   3      146.94      162.75     16.21 o 
 -10   3   3      481.86      425.51     15.09 o 
  -9   3   3      356.38      350.02     12.35 o 
  -8   3   3      406.09      419.34     13.51 o 
  -7   3   3       94.01      100.89     15.30 o 
  -6   3   3     2081.34     2102.75     51.69 o 
  -5   3   3      323.77      330.98     10.41 o 
  -4   3   3     1144.70     1129.96     16.51 o 
  -3   3   3     1874.28     1982.83     23.03 o 
  -2   3   3     1995.34     2195.43     24.21 o 
  -1   3   3    11747.95    11953.07    205.31 o 
   0   3   3    51415.19    49024.20    503.38 o 
   1   3   3     4413.09     4509.96     41.83 o 
   2   3   3        3.18       -0.46      3.01 o 
   3   3   3     1180.76     1219.80     15.06 o 
   4   3   3     1584.19     1727.39     17.47 o 
   5   3   3      538.44      577.30     10.92 o 
   6   3   3      467.60      484.70     10.42 o 
   7   3   3      252.86      225.08      8.24 o 
   8   3   3        0.16       11.88      7.09 o 
   9   3   3      849.71      833.01     20.04 o 
  10   3   3       54.27       45.28      9.69 o 
  11   3   3      449.10      433.42     25.24 o 
  12   3   3        3.72        7.98     15.38 o 
  13   3   3        3.18        2.52     16.44 o 
  14   3   3        0.16       17.72     18.89 o 
 -15   4   3        0.30      -12.57     23.68 o 
 -14   4   3        5.02       -6.84     12.48 o 
 -13   4   3        0.14       -0.70     11.65 o 
 -12   4   3      159.49      165.21     15.72 o 
 -11   4   3        3.18       -6.86      7.94 o 
 -10   4   3       22.55       13.09      7.70 o 
  -9   4   3      176.86      195.54     11.07 o 
  -8   4   3      176.06      163.07     12.15 o 
  -7   4   3        6.14        4.02      4.85 o 
  -6   4   3        6.99       26.61      7.04 o 
  -5   4   3      321.98      333.10      8.14 o 
  -4   4   3      374.24      387.19      8.46 o 
  -3   4   3     1413.01     1309.27     17.85 o 
  -2   4   3     9005.33     9062.90    134.09 o 
  -1   4   3     9955.22     9376.32     94.01 o 
   0   4   3     7370.36     6772.54     84.60 o 
   1   4   3    17776.05    17184.14    184.98 o 
   2   4   3      226.01      223.28      6.12 o 
   3   4   3      629.98      668.98     11.56 o 
   4   4   3       16.78       21.59      4.26 o 
   5   4   3      258.80      279.93      7.76 o 
   6   4   3      217.28      202.19      7.39 o 
   7   4   3       53.77       59.86      8.58 o 
   8   4   3       25.80       31.89      7.13 o 
   9   4   3      797.45      776.42     17.08 o 
  10   4   3      239.83      266.40     14.59 o 
  11   4   3       67.52      101.57     14.48 o 
  12   4   3        5.54        3.90     14.44 o 
  13   4   3        0.93       -9.22     24.05 o 
  14   4   3        0.47        5.36     17.79 o 
 -15   5   3        2.58      -18.47     18.11 o 
 -14   5   3        1.01        4.78     13.83 o 
 -13   5   3       22.10       28.09     12.39 o 
 -12   5   3        9.57       -1.52     10.33 o 
 -11   5   3      200.32      225.65     19.20 o 
 -10   5   3       48.44       56.25      8.93 o 
  -9   5   3      345.31      295.82     17.78 o 
  -8   5   3      268.87      227.07      9.56 o 
  -7   5   3        4.67        4.85      4.96 o 
  -6   5   3     1049.16     1032.20     15.14 o 
  -5   5   3       24.30       23.63      4.31 o 
  -4   5   3     1329.23     1255.47     15.36 o 
  -3   5   3      110.82      136.16      6.67 o 
  -2   5   3      639.84      634.31     22.74 o 
  -1   5   3       83.29      110.32      8.18 o 
   0   5   3     1310.64     1339.72     17.07 o 
   1   5   3      752.73      708.71     13.22 o 
   2   5   3      125.50      117.14      5.94 o 
   3   5   3     1664.63     1808.14     20.51 o 
   4   5   3       41.46       35.91      4.31 o 
   5   5   3       20.57       24.70      4.22 o 
   6   5   3        2.92       -2.93      5.28 o 
   7   5   3       14.01       11.24      5.61 o 
   8   5   3      244.62      228.25     10.17 o 
   9   5   3      194.34      190.38     11.59 o 
  10   5   3        4.15       -5.36      8.99 o 
  11   5   3       70.73       73.28     14.41 o 
  12   5   3       41.00       38.42     13.19 o 
  13   5   3        4.85       -4.06     15.78 o 
  14   5   3        0.04       25.09     19.71 o 
 -15   6   3        1.89      -12.92     25.77 o 
 -14   6   3        1.20       -9.69     15.89 o 
 -13   6   3        1.96       -4.81     16.68 o 
 -12   6   3       44.41       33.45     11.90 o 
 -11   6   3      302.42      298.68     16.36 o 
 -10   6   3        2.67      -10.42      6.95 o 
  -9   6   3        3.55        0.99     10.48 o 
  -8   6   3      105.69      115.24      8.99 o 
  -7   6   3       10.42        7.58      5.23 o 
  -6   6   3      356.24      288.96      8.53 o 
  -5   6   3     1445.80     1377.79     17.45 o 
  -4   6   3      327.71      333.29      9.59 o 
  -3   6   3      110.33      130.42      7.56 o 
  -2   6   3      667.32      632.64     16.10 o 
  -1   6   3      636.69      633.70     14.24 o 
   0   6   3     1421.77     1331.98     17.43 o 
   1   6   3      443.59      444.86      9.65 o 
   2   6   3     4227.49     4057.06     40.22 o 
   3   6   3      152.91      134.10      7.40 o 
   4   6   3       30.58       24.34      5.77 o 
   5   6   3      229.78      235.52     11.33 o 
   6   6   3      102.85      105.83     10.41 o 
   7   6   3      102.32      112.32     10.00 o 
   8   6   3       17.99        3.33      7.48 o 
   9   6   3        0.44       -9.14      7.95 o 
  10   6   3      138.88      152.62     13.52 o 
  11   6   3      164.85      150.89     14.30 o 
  12   6   3        1.14        1.46     12.44 o 
  13   6   3       12.26        1.86     16.12 o 
  14   6   3        1.47       12.69     18.58 o 
 -15   7   3       13.28       12.92     27.56 o 
 -14   7   3        1.67       -7.24     18.42 o 
 -13   7   3        0.69       -5.91     14.91 o 
 -12   7   3        0.02       -4.82     10.85 o 
 -11   7   3        0.39       -7.58     10.23 o 
 -10   7   3       19.41       14.92      9.26 o 
  -9   7   3      117.93      113.17      9.74 o 
  -8   7   3        0.83       -2.47      5.62 o 
  -7   7   3      103.68      130.97     10.08 o 
  -6   7   3      241.66      250.72      8.24 o 
  -5   7   3      539.13      595.12     17.49 o 
  -4   7   3      481.22      560.54     12.53 o 
  -3   7   3       96.48      129.80      7.77 o 
  -2   7   3      676.74      651.09     15.18 o 
  -1   7   3      556.57      581.90     16.00 o 
   0   7   3     1893.34     1888.42     22.76 o 
   1   7   3        3.57       -0.77      3.83 o 
   2   7   3        7.01        3.42      4.02 o 
   3   7   3      158.14      150.43     11.66 o 
   4   7   3       32.44       26.04      6.68 o 
   5   7   3       49.95       46.21      8.00 o 
   6   7   3       67.96       69.04     11.36 o 
   7   7   3       89.24       72.76      9.42 o 
   8   7   3       55.60       63.92      9.95 o 
   9   7   3       19.33        0.74      8.65 o 
  10   7   3        2.93        7.92      9.53 o 
  11   7   3      204.28      223.16     21.33 o 
  12   7   3       19.08        7.37     13.00 o 
  13   7   3        0.45      -13.21     16.46 o 
 -14   8   3        0.47      -24.36     26.95 o 
 -13   8   3        9.23       30.29     16.81 o 
 -12   8   3       56.72       69.01     17.98 o 
 -11   8   3        2.13       -4.02     10.44 o 
 -10   8   3        6.54       13.31     11.28 o 
  -9   8   3       13.45       -0.26      6.83 o 
  -8   8   3       57.47       52.63      7.78 o 
  -7   8   3      329.46      309.82     10.18 o 
  -6   8   3       22.16       20.18      5.07 o 
  -5   8   3      863.47      863.67     16.36 o 
  -4   8   3       15.23       14.10      5.21 o 
  -3   8   3        1.08       -2.52      4.56 o 
  -2   8   3      799.57      888.88     14.67 o 
  -1   8   3     1424.11     1429.71     25.63 o 
   0   8   3       27.19       37.94      5.27 o 
   1   8   3      942.82      953.49     30.40 o 
   2   8   3      479.04      461.05     10.52 o 
   3   8   3      289.36      269.06      8.27 o 
   4   8   3        0.95        2.03      7.39 o 
   5   8   3      217.88      223.34     11.63 o 
   6   8   3      481.42      461.05     16.52 o 
   7   8   3        0.82      -12.46      9.36 o 
   8   8   3       98.80      118.48     12.14 o 
   9   8   3       49.22       39.38     15.18 o 
  10   8   3      383.61      371.92     16.63 o 
  11   8   3        9.85       18.43     10.58 o 
  12   8   3       16.89       12.93     13.55 o 
  13   8   3        0.91       15.45     14.83 o 
 -14   9   3        0.80       -9.12     22.60 o 
 -13   9   3       34.53       39.08     16.38 o 
 -12   9   3        9.75       20.54     15.07 o 
 -11   9   3       63.60       50.76     15.73 o 
 -10   9   3        2.89      -13.78      9.19 o 
  -9   9   3      217.03      167.33     14.78 o 
  -8   9   3       23.07       28.19      7.06 o 
  -7   9   3      138.61      143.95      7.97 o 
  -6   9   3      464.79      431.90     12.22 o 
  -5   9   3      164.78      179.45      8.72 o 
  -4   9   3       29.29       22.19      5.88 o 
  -3   9   3     1298.72     1329.35     23.94 o 
  -2   9   3     1454.20     1507.95     18.93 o 
  -1   9   3      728.17      726.79     13.75 o 
   0   9   3       43.71       70.99     13.01 o 
   1   9   3      406.58      313.68      9.59 o 
   2   9   3       29.43       14.40      4.69 o 
   3   9   3       43.51       46.55      5.30 o 
   4   9   3        4.49        5.51      7.44 o 
   5   9   3      109.86      150.97     28.64 o 
   6   9   3      823.22      846.90     22.37 o 
   7   9   3       26.43       22.38      9.51 o 
   8   9   3       15.81        8.18      8.51 o 
   9   9   3       12.01       -1.96      9.05 o 
  10   9   3       14.87       14.56     11.52 o 
  11   9   3        1.80       10.91     12.60 o 
  12   9   3       16.89       29.58     23.18 o 
  13   9   3        3.85       17.94     14.57 o 
 -14  10   3        0.45      -25.68     18.03 o 
 -13  10   3       16.64       24.88     16.67 o 
 -12  10   3       31.31       42.51     17.41 o 
 -11  10   3        3.68        7.18     14.13 o 
 -10  10   3       44.09       38.43     14.59 o 
  -9  10   3      272.37      275.81     51.95 o 
  -8  10   3      129.79      120.54     19.23 o 
  -7  10   3        6.11       -2.79      9.19 o 
  -6  10   3      264.45      271.46     10.44 o 
  -5  10   3       49.58       30.83      6.66 o 
  -4  10   3      149.90      183.29     10.25 o 
  -3  10   3       56.59       66.33      7.23 o 
  -2  10   3      112.57      134.94      7.33 o 
  -1  10   3     1835.87     1827.10     24.53 o 
   0  10   3       78.01       87.67     11.86 o 
   1  10   3      590.40      511.33     12.11 o 
   2  10   3       41.77       27.13      6.10 o 
   3  10   3      176.57      156.10     12.86 o 
   4  10   3       43.00       53.71     10.92 o 
   5  10   3       31.07       38.31     10.40 o 
   6  10   3       45.01       61.09     15.75 o 
   7  10   3      112.91      105.34     30.43 o 
   8  10   3      258.78      244.52     15.58 o 
   9  10   3       80.40       70.81     13.25 o 
  10  10   3       67.05       87.25     14.89 o 
  11  10   3        7.49        2.02     12.54 o 
  12  10   3        7.88       18.59     18.77 o 
  13  10   3        1.40        1.67     19.91 o 
 -14  11   3        3.01      -25.12     16.75 o 
 -13  11   3        0.05      -16.36     15.49 o 
 -12  11   3       51.81       40.06     16.55 o 
 -11  11   3        7.88       13.70     14.51 o 
 -10  11   3       33.76       44.27     15.56 o 
  -9  11   3        1.90        5.46     12.09 o 
  -8  11   3      152.88      185.69     31.03 o 
  -7  11   3        0.11       -4.98      8.11 o 
  -6  11   3       10.43        2.83      6.25 o 
  -5  11   3      148.33      167.62     10.00 o 
  -4  11   3       25.13       15.27      6.33 o 
  -3  11   3       26.36       20.74      6.43 o 
  -2  11   3       71.78       63.29      6.13 o 
  -1  11   3      383.38      415.94     14.50 o 
   0  11   3      220.95      212.66     17.36 o 
   1  11   3      106.64       97.97      7.79 o 
   2  11   3      150.19      174.24      9.41 o 
   3  11   3        6.27       -3.45      6.82 o 
   4  11   3       51.51       61.02     16.16 o 
   5  11   3        5.55       19.39      9.60 o 
   6  11   3      183.01      240.72     18.01 o 
   7  11   3      263.57      257.60     52.49 o 
   8  11   3       33.24       48.59     14.45 o 
   9  11   3        9.25        8.32     11.28 o 
  10  11   3        0.72       -5.78     11.19 o 
  11  11   3       27.61       12.30     13.92 o 
  12  11   3        3.47      -19.11     13.51 o 
 -13  12   3        0.33      -23.89     15.93 o 
 -12  12   3      112.01      144.21     22.07 o 
 -11  12   3       22.09       16.59     15.32 o 
 -10  12   3      300.68      314.10     28.74 o 
  -9  12   3       37.21       35.00     21.42 o 
  -8  12   3        0.14       -1.34     12.25 o 
  -7  12   3       21.77       11.33     12.38 o 
  -6  12   3       89.10      101.58      9.32 o 
  -5  12   3       20.40        8.47      6.59 o 
  -4  12   3       57.57       51.16      7.71 o 
  -3  12   3        7.60        4.98      5.82 o 
  -2  12   3       64.56       66.31      6.60 o 
  -1  12   3      673.82      728.18     15.35 o 
   0  12   3      105.24      121.32      8.67 o 
   1  12   3      337.80      309.51     11.97 o 
   2  12   3      166.89      181.62     14.50 o 
   3  12   3      149.09      170.88     14.57 o 
   4  12   3       15.94        8.25      8.91 o 
   5  12   3      139.04      135.64     15.67 o 
   6  12   3        7.06       -6.17     10.51 o 
   7  12   3       49.49       39.90     13.41 o 
   8  12   3        0.69        8.45     12.94 o 
   9  12   3       45.39       41.70     15.59 o 
  10  12   3        0.02       -2.37     14.57 o 
  11  12   3        1.03       19.46     13.24 o 
  12  12   3       13.89        6.09     15.37 o 
 -13  13   3        1.34        3.33     24.29 o 
 -12  13   3        7.44        5.35     17.12 o 
 -11  13   3        1.72       12.99     25.60 o 
 -10  13   3       53.07       37.05     16.05 o 
  -9  13   3      133.49      136.83     18.86 o 
  -8  13   3        8.83       22.33     16.02 o 
  -7  13   3       37.03       42.85     13.67 o 
  -6  13   3       15.89       27.69      9.90 o 
  -5  13   3       16.03       15.92      7.50 o 
  -4  13   3      143.67      160.52     10.88 o 
  -3  13   3       23.40       42.37      7.57 o 
  -2  13   3        9.12       12.11      5.13 o 
  -1  13   3        0.03       -2.03      5.27 o 
   0  13   3       66.15       58.33      7.46 o 
   1  13   3        5.33        7.92      5.82 o 
   2  13   3        0.85       -4.20      7.99 o 
   3  13   3       19.73        4.62      8.90 o 
   4  13   3      181.20      242.94     18.63 o 
   5  13   3      495.50      453.01     21.65 o 
   6  13   3       53.01       21.45     14.13 o 
   7  13   3        0.14        9.30     12.78 o 
   8  13   3        8.51        2.35     13.49 o 
   9  13   3        2.17       18.50     24.29 o 
  10  13   3        0.39      -14.75     14.36 o 
  11  13   3        1.28      -10.27     16.76 o 
  12  13   3        0.87        2.64     20.00 o 
 -12  14   3        0.71      -27.40     37.51 o 
 -11  14   3        2.99      -12.25     14.98 o 
 -10  14   3        9.08      -13.70     15.04 o 
  -9  14   3      136.06      146.48     20.77 o 
  -8  14   3       99.31       89.59     17.36 o 
  -7  14   3        1.41        2.10     12.33 o 
  -6  14   3       24.91       24.41     12.38 o 
  -5  14   3       36.56       33.74      8.44 o 
  -4  14   3      290.62      255.16     11.83 o 
  -3  14   3       26.82       27.15      7.58 o 
  -2  14   3      438.47      397.42     11.59 o 
  -1  14   3        2.62        1.53      6.13 o 
   0  14   3        0.14       -1.12      6.21 o 
   1  14   3       76.06       94.11     10.64 o 
   2  14   3       28.60       22.96      9.30 o 
   3  14   3       14.80       -0.26      9.31 o 
   4  14   3        9.30       20.63     11.25 o 
   5  14   3      316.70      303.96     33.13 o 
   6  14   3       47.26       39.13     13.03 o 
   7  14   3       57.65       63.43     28.10 o 
   8  14   3        6.49       26.00     15.92 o 
   9  14   3        0.00        6.95     14.08 o 
  10  14   3       20.58       38.00     18.35 o 
  11  14   3        9.65       13.52     18.08 o 
 -12  15   3        4.56       46.74     21.49 o 
 -11  15   3       47.10       26.27     34.71 o 
 -10  15   3       47.56       85.09     19.58 o 
  -9  15   3        4.72       -3.28     27.86 o 
  -8  15   3       22.79       28.42     15.87 o 
  -7  15   3       23.88       40.98     15.98 o 
  -6  15   3        8.61       17.81     13.29 o 
  -5  15   3        3.80       11.59     12.74 o 
  -4  15   3      166.85      162.74     12.89 o 
  -3  15   3      153.62      174.36     15.04 o 
  -2  15   3       40.77       17.90      6.59 o 
  -1  15   3      221.23      214.62     14.22 o 
   0  15   3       20.71       14.65      7.39 o 
   1  15   3        8.02        3.45     11.53 o 
   2  15   3       52.55       61.77     16.12 o 
   3  15   3       98.90      100.30     13.96 o 
   4  15   3        0.00       -4.71     10.21 o 
   5  15   3       33.13       19.63     18.25 o 
   6  15   3       15.02       21.59     13.41 o 
   7  15   3        4.17       22.20     13.76 o 
   8  15   3       17.04       29.27     15.70 o 
   9  15   3        9.54        8.02     24.29 o 
  10  15   3        8.33      -27.88     18.59 o 
  11  15   3        2.81       11.41     18.58 o 
 -11  16   3       24.10       29.57     23.44 o 
 -10  16   3        0.52      -22.33     14.89 o 
  -9  16   3       11.36       22.44     29.11 o 
  -8  16   3       37.13       20.91     16.34 o 
  -7  16   3        4.90       13.70     15.19 o 
  -6  16   3        0.28       21.33     14.12 o 
  -5  16   3      112.73      119.66     17.16 o 
  -4  16   3       96.72      122.27     11.87 o 
  -3  16   3        3.99       -5.66      6.46 o 
  -2  16   3        6.03        6.42      6.75 o 
  -1  16   3       60.28       53.07      7.95 o 
   0  16   3        0.20       -7.86     11.08 o 
   1  16   3       16.43       22.53      9.21 o 
   2  16   3       30.27       28.74     10.98 o 
   3  16   3       44.09       26.37     11.90 o 
   4  16   3       50.92       70.42     14.58 o 
   5  16   3        0.06       -3.96     11.72 o 
   6  16   3       13.11       21.23     13.24 o 
   7  16   3        5.08      -12.84     21.18 o 
   8  16   3       23.53       24.88     17.00 o 
   9  16   3        0.64       14.78     16.34 o 
  10  16   3        1.94        5.80     17.94 o 
 -11  17   3        5.30       15.48     19.03 o 
 -10  17   3        7.78        6.03     17.98 o 
  -9  17   3       10.02        7.66     29.48 o 
  -8  17   3       15.69       -2.89     15.24 o 
  -7  17   3      127.81      155.75     22.01 o 
  -6  17   3      150.59      148.78     21.47 o 
  -5  17   3      364.48      350.18     18.38 o 
  -4  17   3       23.84        7.10     10.92 o 
  -3  17   3       35.34       31.14      7.75 o 
  -2  17   3        4.02        1.44      6.81 o 
  -1  17   3       32.31       37.32      9.14 o 
   0  17   3       43.30       33.57     10.25 o 
   1  17   3      117.68      128.68     18.96 o 
   2  17   3        7.94        0.90     12.28 o 
   3  17   3        9.35       19.14     12.57 o 
   4  17   3      298.94      274.03     24.89 o 
   5  17   3        4.68       17.44     13.45 o 
   6  17   3        0.73        4.76     13.32 o 
   7  17   3        3.11        1.64     15.21 o 
   8  17   3       26.87       12.59     15.48 o 
   9  17   3       10.05       12.31     17.68 o 
 -10  18   3       13.82       11.16     28.23 o 
  -9  18   3        0.01        1.68     18.07 o 
  -8  18   3       45.09       52.26     19.29 o 
  -7  18   3       57.07       75.93     19.14 o 
  -6  18   3      129.64      144.10     20.89 o 
  -5  18   3       16.59       26.70     15.09 o 
  -4  18   3        1.11        0.30     11.23 o 
  -3  18   3       27.01       29.34     11.20 o 
  -2  18   3        0.97        5.03      7.48 o 
  -1  18   3       11.31        9.41      8.65 o 
   0  18   3        1.68        0.10      9.44 o 
   1  18   3       14.10        9.12     12.35 o 
   2  18   3       45.58       38.96     13.15 o 
   3  18   3        0.02        0.25     11.92 o 
   4  18   3        7.26       32.53     13.02 o 
   5  18   3       77.31       49.36     15.57 o 
   6  18   3        2.84       -5.40     13.95 o 
   7  18   3        4.53        9.27     15.79 o 
   8  18   3        0.12      -12.38     15.95 o 
   9  18   3        6.40       10.15     19.05 o 
  -9  19   3        4.02        1.26     23.48 o 
  -8  19   3       11.17       28.28     18.77 o 
  -7  19   3       45.90       12.35     18.65 o 
  -6  19   3        8.83        6.29     16.39 o 
  -5  19   3        1.42      -15.74     14.19 o 
  -4  19   3        1.62      -16.13     10.76 o 
  -3  19   3        1.49       -6.57     10.69 o 
  -2  19   3        1.91        8.57     12.24 o 
  -1  19   3        5.41        2.60      9.35 o 
   0  19   3       15.56       10.50      9.32 o 
   1  19   3      132.67      181.21     16.15 o 
   2  19   3       14.89        8.72     11.07 o 
   3  19   3       44.42       22.26     14.87 o 
   4  19   3        0.99      -12.46     12.85 o 
   5  19   3        1.35       -2.29     16.02 o 
   6  19   3        1.43       -4.22     14.86 o 
   7  19   3        1.83        8.79     27.09 o 
   8  19   3        0.66      -11.80     16.52 o 
  -8  20   3        5.77       10.16     19.45 o 
  -7  20   3       19.81        9.93     18.64 o 
  -6  20   3       41.62       15.23     19.50 o 
  -5  20   3      107.15      143.72     43.25 o 
  -4  20   3        4.18        2.24     14.54 o 
  -3  20   3        2.43      -10.26     13.76 o 
  -2  20   3        2.16        2.09     12.95 o 
  -1  20   3        9.08       -2.85     13.77 o 
   0  20   3       68.72       78.94     13.90 o 
   1  20   3       29.90       21.70     11.59 o 
   2  20   3        8.35        2.65     10.67 o 
   3  20   3       18.02       37.57     15.03 o 
   4  20   3       16.64       27.08     14.84 o 
   5  20   3        2.96       25.50     15.73 o 
   6  20   3       27.13       46.51     17.22 o 
   7  20   3        4.90        0.76     37.92 o 
  -7  21   3        3.00      -22.78     34.07 o 
  -6  21   3       10.63       14.42     22.94 o 
  -5  21   3       36.23       30.12     17.27 o 
  -4  21   3       16.00       -3.15     25.74 o 
  -3  21   3       13.21        2.94     15.31 o 
  -2  21   3        4.62        7.50     15.31 o 
  -1  21   3        0.38       -8.22     14.52 o 
   0  21   3       14.57       10.15     12.69 o 
   1  21   3        3.39      -11.03     15.59 o 
   2  21   3       98.11       70.24     18.28 o 
   3  21   3       18.07       20.67     15.78 o 
   4  21   3        8.51       38.43     16.80 o 
   5  21   3        1.80      -16.12     18.32 o 
   6  21   3        4.46        3.71     24.76 o 
  -6  22   3       10.82       -0.67     19.01 o 
  -5  22   3       21.98      -30.43     32.69 o 
  -4  22   3        0.02        6.68     23.88 o 
  -3  22   3        2.08        5.05     16.76 o 
  -2  22   3        2.02        8.30     16.15 o 
  -1  22   3       28.33       17.07     17.09 o 
   0  22   3        1.29       16.49     14.33 o 
   1  22   3        9.04       18.30     21.83 o 
   2  22   3       12.29        4.43     17.66 o 
   3  22   3        0.75      -13.13     13.70 o 
   4  22   3        0.05      -17.93     22.55 o 
  -4  23   3        0.96       -0.07     23.82 o 
  -3  23   3        0.63        4.39     24.83 o 
  -2  23   3        7.27        5.12     18.01 o 
  -1  23   3       19.54       30.57     19.69 o 
   0  23   3       11.48        8.04     20.51 o 
   1  23   3       17.34        9.39     28.04 o 
   2  23   3       16.89       -0.02     19.43 o 
 -15   0   4        8.23       17.47     26.11 o 
 -14   0   4       15.64       26.99     16.27 o 
 -13   0   4        6.58       19.61     14.76 o 
 -12   0   4       28.48       28.74     26.55 o 
 -11   0   4       76.03       48.67     14.50 o 
 -10   0   4      935.94      876.58     27.98 o 
  -9   0   4       62.13       64.71     27.29 o 
  -8   0   4        5.00        5.22      8.32 o 
  -7   0   4       42.33       64.70     27.36 o 
  -6   0   4      618.75      485.49     16.07 o 
  -5   0   4     2449.20     2487.55     39.45 o 
  -4   0   4        0.21        0.90      5.30 o 
  -3   0   4        0.18        3.23      4.15 o 
  -2   0   4      107.88       70.63      8.90 o 
  -1   0   4      195.28      207.56     10.97 o 
   0   0   4       10.74        5.62      4.36 o 
   1   0   4      153.58      144.20      7.21 o 
   2   0   4      989.18     1151.27     28.82 o 
   3   0   4     1172.90     1161.69     20.45 o 
   4   0   4     1677.48     1888.17     27.61 o 
   5   0   4       39.58       21.52      9.91 o 
   6   0   4      104.27      109.17      9.36 o 
   7   0   4      316.34      352.17     12.75 o 
   8   0   4      374.13      339.82     23.98 o 
   9   0   4      320.77      325.92     29.82 o 
  10   0   4      106.20       93.84     24.62 o 
  11   0   4      238.34      250.90     35.42 o 
  12   0   4       25.98       20.10     22.80 o 
  13   0   4        0.95       33.19     25.77 o 
  14   0   4        0.00       21.93     27.46 o 
 -15   1   4       12.93      -22.13     21.72 o 
 -14   1   4        0.82       -1.45     12.74 o 
 -13   1   4       17.94       -3.83     12.79 o 
 -12   1   4      170.01      161.09     18.70 o 
 -11   1   4      120.87      130.13     12.35 o 
 -10   1   4       53.68       38.26      8.23 o 
  -9   1   4        0.01       -6.39      5.96 o 
  -8   1   4       57.78       51.84      7.57 o 
  -7   1   4      143.48      161.12     10.19 o 
  -6   1   4       26.56       31.78      5.32 o 
  -5   1   4        5.79        2.73      3.70 o 
  -4   1   4      343.06      326.70      7.92 o 
  -3   1   4      740.40      670.03     11.88 o 
  -2   1   4     2527.44     2426.53     33.79 o 
  -1   1   4     1289.52     1308.84     20.89 o 
   0   1   4     1633.57     1564.81     18.08 o 
   1   1   4       97.17       99.25      5.57 o 
   2   1   4       47.99       42.42      4.38 o 
   3   1   4       57.01       59.44      5.91 o 
   4   1   4      346.74      348.67      7.90 o 
   5   1   4      190.14      168.32      7.00 o 
   6   1   4      247.52      261.64     10.32 o 
   7   1   4      192.64      210.48      9.37 o 
   8   1   4      203.23      252.28     11.77 o 
   9   1   4       36.87       37.45     10.38 o 
  10   1   4       82.57      104.89     17.84 o 
  11   1   4        3.18        7.36     14.59 o 
  12   1   4        6.94      -11.73     19.30 o 
  13   1   4        3.32      -19.99     15.55 o 
  14   1   4        0.06        7.46     18.69 o 
 -15   2   4        6.14       18.61     17.98 o 
 -14   2   4        2.55      -15.63     14.69 o 
 -13   2   4       16.48       16.42     10.06 o 
 -12   2   4      209.85      216.34     14.57 o 
 -11   2   4      639.96      618.28     18.12 o 
 -10   2   4      159.86      189.72     12.46 o 
  -9   2   4        4.55       -9.01      6.01 o 
  -8   2   4      126.57      117.13      8.72 o 
  -7   2   4        0.74       -4.78      4.60 o 
  -6   2   4       12.01       12.83      6.68 o 
  -5   2   4        7.22        2.45      4.07 o 
  -4   2   4     3768.53     4034.23     45.41 o 
  -3   2   4      216.71      208.73      7.13 o 
  -2   2   4     3870.15     3750.96     44.51 o 
  -1   2   4        8.93        8.34      5.05 o 
   0   2   4     2515.34     2410.15     25.96 o 
   1   2   4      457.10      487.87      8.33 o 
   2   2   4     1683.92     1628.02     16.85 o 
   3   2   4        2.02        7.33      3.81 o 
   4   2   4       26.48       29.69      4.38 o 
   5   2   4     1162.98     1220.70     15.31 o 
   6   2   4      198.75      186.26      7.03 o 
   7   2   4      826.03      807.54     14.85 o 
   8   2   4      125.16      153.94     13.31 o 
   9   2   4        2.99       -6.21      9.63 o 
  10   2   4      103.51       99.88     13.68 o 
  11   2   4        0.19       -3.95     13.37 o 
  12   2   4       19.06        4.89     24.46 o 
  13   2   4        3.81       -7.69     16.46 o 
  14   2   4        5.53       -7.90     18.70 o 
 -15   3   4        1.27       -1.83     34.37 o 
 -14   3   4        0.13       -3.16     20.54 o 
 -13   3   4       25.68       15.65     11.95 o 
 -12   3   4       57.20       70.38     10.87 o 
 -11   3   4      233.71      206.20     19.04 o 
 -10   3   4       12.38        3.35      7.44 o 
  -9   3   4        1.06       -2.01      6.31 o 
  -8   3   4       36.68       37.36      6.82 o 
  -7   3   4      781.95      828.43     16.03 o 
  -6   3   4        9.00        5.34      4.45 o 
  -5   3   4      523.82      503.06     17.56 o 
  -4   3   4       73.55      102.19     11.39 o 
  -3   3   4     3661.67     3617.52     82.68 o 
  -2   3   4      410.16      390.91     11.66 o 
  -1   3   4     2069.10     2135.55     29.56 o 
   0   3   4      181.06      157.35      9.20 o 
   1   3   4      578.58      559.55     10.74 o 
   2   3   4      865.91      834.29     12.42 o 
   3   3   4     1413.50     1580.00     18.95 o 
   4   3   4        4.08       -3.17      3.82 o 
   5   3   4      291.56      347.97      8.15 o 
   6   3   4      450.36      447.73     10.82 o 
   7   3   4      128.50      116.76      9.61 o 
   8   3   4      409.03      354.53     13.14 o 
   9   3   4       15.12        5.57      9.86 o 
  10   3   4      393.29      349.08     17.81 o 
  11   3   4       48.23       63.29     17.16 o 
  12   3   4        0.73       -7.53     15.45 o 
  13   3   4        1.38       29.14     17.44 o 
 -15   4   4        4.98      -10.04     17.96 o 
 -14   4   4        6.07       -3.15     15.69 o 
 -13   4   4       15.10       13.66     14.41 o 
 -12   4   4       33.46       31.05      9.68 o 
 -11   4   4       80.95       94.51     11.11 o 
 -10   4   4        0.62       -1.34      7.47 o 
  -9   4   4      283.45      309.10     11.66 o 
  -8   4   4        1.40       -3.54      5.52 o 
  -7   4   4       58.85       67.48      6.79 o 
  -6   4   4      329.04      396.42     10.50 o 
  -5   4   4     3674.81     3666.97     34.15 o 
  -4   4   4      100.23      132.22      7.42 o 
  -3   4   4      187.50      232.01      8.13 o 
  -2   4   4        5.50       -7.14      4.76 o 
  -1   4   4      247.72      240.08      9.56 o 
   0   4   4      212.99      237.75      7.31 o 
   1   4   4     2376.82     2304.76     26.04 o 
   2   4   4     1339.64     1387.25     17.04 o 
   3   4   4     1206.24     1326.39     17.07 o 
   4   4   4        9.52       24.27      4.84 o 
   5   4   4      813.79      897.90     14.63 o 
   6   4   4      527.59      532.07     11.90 o 
   7   4   4       27.14       22.87      7.20 o 
   8   4   4      580.25      563.22     16.47 o 
   9   4   4        8.15        5.07      9.87 o 
  10   4   4        5.97       -1.92     10.32 o 
  11   4   4        3.06        3.37     11.70 o 
  12   4   4        8.63       -6.84     22.23 o 
  13   4   4        0.44      -18.39     15.76 o 
 -15   5   4       32.03       20.17     19.00 o 
 -14   5   4        0.81       -8.52     20.61 o 
 -13   5   4        1.91        7.07     15.54 o 
 -12   5   4       24.76       19.01     13.71 o 
 -11   5   4        6.93        3.79      8.50 o 
 -10   5   4      138.25      143.68     11.59 o 
  -9   5   4      305.71      304.76     11.82 o 
  -8   5   4      628.94      592.54     14.45 o 
  -7   5   4       78.99       75.18      7.06 o 
  -6   5   4      585.01      592.22     11.54 o 
  -5   5   4      268.62      270.08      7.74 o 
  -4   5   4      885.54      978.66     22.62 o 
  -3   5   4     1890.66     1855.76     24.17 o 
  -2   5   4      119.34      127.90      8.83 o 
  -1   5   4       98.07      146.23     12.98 o 
   0   5   4     2307.53     2295.63     31.71 o 
   1   5   4       19.16       11.93      4.43 o 
   2   5   4      126.34      126.26      7.38 o 
   3   5   4       11.25       15.37      4.45 o 
   4   5   4      237.47      305.93      8.55 o 
   5   5   4      195.05      198.65      7.49 o 
   6   5   4       34.41       27.12      9.46 o 
   7   5   4        0.62        2.53      6.68 o 
   8   5   4       22.58       27.68      8.59 o 
   9   5   4       74.68       68.29     10.47 o 
  10   5   4      110.69      141.25     15.21 o 
  11   5   4      238.37      272.56     19.87 o 
  12   5   4        3.29       10.86     23.78 o 
  13   5   4        4.19       -1.38     24.83 o 
 -15   6   4       28.40       37.84     19.50 o 
 -14   6   4        1.33       -0.29     16.24 o 
 -13   6   4       13.85        0.98     14.63 o 
 -12   6   4       46.32       55.55     19.03 o 
 -11   6   4       74.03       71.57     18.45 o 
 -10   6   4       14.69       12.64      8.99 o 
  -9   6   4      214.72      244.61     11.44 o 
  -8   6   4      140.02      131.70     14.13 o 
  -7   6   4       70.10       69.62      7.28 o 
  -6   6   4      826.89      857.67     14.12 o 
  -5   6   4      212.45      224.48      9.36 o 
  -4   6   4        9.41        9.40      5.05 o 
  -3   6   4        0.40       -1.09      4.39 o 
  -2   6   4       30.36        3.44      5.88 o 
  -1   6   4     3571.01     3485.25     51.73 o 
   0   6   4     1929.68     1988.74     23.93 o 
   1   6   4       38.68       34.57      5.28 o 
   2   6   4     1610.70     1613.06     21.38 o 
   3   6   4      173.24      161.02      7.70 o 
   4   6   4      150.46      143.36      6.90 o 
   5   6   4        2.35       -0.24      5.91 o 
   6   6   4       37.77       35.28      7.47 o 
   7   6   4       43.40       43.62      8.61 o 
   8   6   4       93.80      103.89     11.32 o 
   9   6   4      107.05       97.72     13.46 o 
  10   6   4       76.62       85.05     15.85 o 
  11   6   4        6.58       10.49     12.04 o 
  12   6   4        4.32       13.10     13.21 o 
  13   6   4        0.00       -5.32     33.50 o 
 -15   7   4        1.26      -26.71     17.81 o 
 -14   7   4        0.42       20.90     17.88 o 
 -13   7   4       45.27       16.45     15.95 o 
 -12   7   4       13.67       -0.56     14.47 o 
 -11   7   4      179.89      194.91     21.82 o 
 -10   7   4       54.41       53.86     10.68 o 
  -9   7   4       51.77       70.03     10.42 o 
  -8   7   4        2.79        1.92      6.14 o 
  -7   7   4      820.96      859.59     15.93 o 
  -6   7   4      756.97      817.06     14.10 o 
  -5   7   4      237.36      218.28      9.09 o 
  -4   7   4        0.19       -6.07      5.46 o 
  -3   7   4       66.43       48.31      6.37 o 
  -2   7   4        2.96       23.86      7.38 o 
  -1   7   4       51.71       52.95      5.31 o 
   0   7   4     1026.70     1169.41     17.60 o 
   1   7   4      256.27      246.11     10.36 o 
   2   7   4      706.01      710.73     13.53 o 
   3   7   4      709.76      624.97     12.44 o 
   4   7   4       10.83        7.89      7.81 o 
   5   7   4       53.06       98.56      9.86 o 
   6   7   4        8.31       18.27      7.06 o 
   7   7   4       34.18       11.61      7.83 o 
   8   7   4      244.25      242.45     13.97 o 
   9   7   4       11.43       13.37      9.16 o 
  10   7   4       30.38       31.95     12.61 o 
  11   7   4        0.00       -4.38     11.98 o 
  12   7   4       30.13       44.56     14.31 o 
  13   7   4        0.99       -4.89     16.03 o 
 -14   8   4       10.68        8.72     38.96 o 
 -13   8   4        3.31        5.68     16.51 o 
 -12   8   4       43.04       56.70     18.86 o 
 -11   8   4       12.89       -6.64     15.52 o 
 -10   8   4       79.70       99.63     26.99 o 
  -9   8   4        0.41       16.02      8.56 o 
  -8   8   4      748.17      696.02     19.79 o 
  -7   8   4       35.88       38.97      7.24 o 
  -6   8   4       63.53       79.02     11.48 o 
  -5   8   4      625.33      631.10     14.77 o 
  -4   8   4      252.26      266.49     10.03 o 
  -3   8   4       93.34      104.42      9.89 o 
  -2   8   4     4408.31     4412.58     44.27 o 
  -1   8   4       77.02       85.45      6.63 o 
   0   8   4     8008.59     7456.20     92.43 o 
   1   8   4     1761.81     1643.17     22.38 o 
   2   8   4      238.13      247.09      8.78 o 
   3   8   4       97.17       97.22      7.82 o 
   4   8   4       18.26       17.28      7.61 o 
   5   8   4        3.19       -2.60      7.11 o 
   6   8   4       31.17       48.04      8.49 o 
   7   8   4       92.04       77.23     10.03 o 
   8   8   4        0.64      -10.64      8.09 o 
   9   8   4        8.23       17.74      9.42 o 
  10   8   4      155.17      205.22     15.36 o 
  11   8   4       13.17       16.53     15.90 o 
  12   8   4        0.10        6.16     13.21 o 
  13   8   4        6.75       18.94     15.50 o 
 -14   9   4        1.47        7.74     16.72 o 
 -13   9   4        0.09      -14.28     21.18 o 
 -12   9   4       41.49       43.95     17.14 o 
 -11   9   4       43.31       36.21     15.09 o 
 -10   9   4       47.06       50.07     14.58 o 
  -9   9   4        2.14       -2.88      8.15 o 
  -8   9   4      393.37      363.21     18.52 o 
  -7   9   4       41.59       41.66      7.79 o 
  -6   9   4        0.77       -4.65      7.23 o 
  -5   9   4      129.69      145.78      9.68 o 
  -4   9   4       25.30       32.27      6.38 o 
  -3   9   4     1486.86     1527.59     31.58 o 
  -2   9   4     1755.76     1596.23     22.01 o 
  -1   9   4     2340.09     2315.86     28.43 o 
   0   9   4     5194.20     4962.94     56.77 o 
   1   9   4       68.13       52.91      6.32 o 
   2   9   4       59.24       45.97      6.28 o 
   3   9   4      261.77      215.93     11.53 o 
   4   9   4      242.29      190.27     13.27 o 
   5   9   4       53.60       78.89     10.95 o 
   6   9   4      924.41      979.26     25.79 o 
   7   9   4      105.94      110.22     11.50 o 
   8   9   4       26.87       49.62     10.03 o 
   9   9   4       29.34       26.26     10.33 o 
  10   9   4       21.69       25.97     10.64 o 
  11   9   4       43.15       59.05     14.92 o 
  12   9   4        6.97       14.36     14.25 o 
 -14  10   4        3.70       13.18     18.40 o 
 -13  10   4        0.07      -22.74     15.16 o 
 -12  10   4        3.14        2.58     15.55 o 
 -11  10   4       14.86        1.27     13.92 o 
 -10  10   4      169.62      151.51     20.39 o 
  -9  10   4       44.93       30.91     18.42 o 
  -8  10   4        0.23        8.13      8.61 o 
  -7  10   4       10.30       16.78      7.41 o 
  -6  10   4       28.96       18.16      6.80 o 
  -5  10   4      630.67      579.40     14.98 o 
  -4  10   4       38.62       41.62      6.97 o 
  -3  10   4      660.92      596.74     11.89 o 
  -2  10   4      400.52      511.00     12.18 o 
  -1  10   4     1614.14     1561.52     25.93 o 
   0  10   4      243.99      225.79      8.96 o 
   1  10   4       15.62       18.45      5.64 o 
   2  10   4        0.02        3.32      5.05 o 
   3  10   4      133.47      136.11     14.38 o 
   4  10   4      189.54      205.42     14.01 o 
   5  10   4        5.54        7.59      9.21 o 
   6  10   4      940.98      919.53     24.88 o 
   7  10   4        0.79        5.20     10.15 o 
   8  10   4       27.00       38.41      9.94 o 
   9  10   4        6.57        0.98      9.28 o 
  10  10   4       20.76       15.61     11.02 o 
  11  10   4        0.16        0.06     12.35 o 
  12  10   4        0.03      -10.89     15.02 o 
 -13  11   4        4.30       -8.01     15.27 o 
 -12  11   4        2.26        0.99     16.30 o 
 -11  11   4       15.96       13.99     15.77 o 
 -10  11   4        0.87      -10.32     23.88 o 
  -9  11   4        7.48       15.82     12.48 o 
  -8  11   4      315.06      285.83     29.55 o 
  -7  11   4        0.00       -4.91      9.51 o 
  -6  11   4       24.91       18.59      7.51 o 
  -5  11   4       85.07       81.04      8.76 o 
  -4  11   4      198.07      188.54      9.89 o 
  -3  11   4      163.76      165.77     10.92 o 
  -2  11   4       21.54       15.94      5.70 o 
  -1  11   4      568.24      550.77     13.68 o 
   0  11   4       20.97       15.59      5.72 o 
   1  11   4       11.77        9.77      5.58 o 
   2  11   4      268.85      263.18     16.71 o 
   3  11   4       78.86       97.77     17.11 o 
   4  11   4       42.34       50.61      9.83 o 
   5  11   4       42.30       32.29     10.11 o 
   6  11   4       55.09       61.99     11.53 o 
   7  11   4       23.62       12.62     10.19 o 
   8  11   4        1.48        1.70     17.88 o 
   9  11   4        0.08       -2.08     11.37 o 
  10  11   4       14.93       30.40     13.87 o 
  11  11   4       12.90      -12.01     11.11 o 
  12  11   4       13.04        9.28     14.08 o 
 -13  12   4       10.96       17.85     29.41 o 
 -12  12   4        0.04       23.89     25.54 o 
 -11  12   4       12.64       26.78     15.74 o 
 -10  12   4        2.51        6.79     16.16 o 
  -9  12   4       81.29       79.03     17.15 o 
  -8  12   4       10.95       -3.44     13.28 o 
  -7  12   4       37.11       38.31      9.48 o 
  -6  12   4       17.94       23.95      8.13 o 
  -5  12   4      144.30      163.59     11.40 o 
  -4  12   4      168.34      176.06     13.39 o 
  -3  12   4      109.26      117.17      8.88 o 
  -2  12   4      220.60      216.82      9.28 o 
  -1  12   4      187.73      183.51      9.14 o 
   0  12   4       26.34       18.46      6.06 o 
   1  12   4       22.30       17.44      6.51 o 
   2  12   4       20.88       12.95      7.41 o 
   3  12   4       19.12       19.92      8.23 o 
   4  12   4        0.00       10.38      8.43 o 
   5  12   4      652.87      567.72     20.09 o 
   6  12   4        0.47       -1.54      9.78 o 
   7  12   4       35.84       28.96     12.10 o 
   8  12   4        1.77        9.71     10.84 o 
   9  12   4        0.91       -1.66     11.88 o 
  10  12   4       38.51       53.42     21.50 o 
  11  12   4        2.09       13.34     14.25 o 
 -13  13   4        2.12      -19.46     17.84 o 
 -12  13   4       50.30       52.11     18.92 o 
 -11  13   4       14.44       -0.01     14.68 o 
 -10  13   4       18.49       10.54     15.21 o 
  -9  13   4        0.25       -0.51     13.14 o 
  -8  13   4       91.45       98.70     17.91 o 
  -7  13   4      219.40      292.19     23.45 o 
  -6  13   4       17.66        6.52      7.68 o 
  -5  13   4      364.77      338.33     13.29 o 
  -4  13   4      209.26      196.52     12.47 o 
  -3  13   4       20.90       21.22      5.82 o 
  -2  13   4        6.72        6.07      5.31 o 
  -1  13   4       33.68       30.20      6.84 o 
   0  13   4       80.24       70.30     13.77 o 
   1  13   4        1.03       13.05     13.30 o 
   2  13   4        0.14       -1.87      7.24 o 
   3  13   4        1.59       -0.39      7.99 o 
   4  13   4      256.45      270.74     23.19 o 
   5  13   4      355.82      351.26     17.12 o 
   6  13   4        8.45        4.85      9.52 o 
   7  13   4       39.51       43.35     12.21 o 
   8  13   4       12.55        8.12     12.03 o 
   9  13   4       14.13       10.16     12.97 o 
  10  13   4        0.02       -4.82     13.44 o 
  11  13   4       11.80        8.45     14.99 o 
 -12  14   4        6.19       -9.11     19.23 o 
 -11  14   4        1.43        6.15     15.61 o 
 -10  14   4       14.32        6.22     33.53 o 
  -9  14   4        8.35       -0.59     20.58 o 
  -8  14   4       65.17       83.35     17.98 o 
  -7  14   4        0.05        7.34     13.19 o 
  -6  14   4        4.78       -1.76      9.65 o 
  -5  14   4      109.12      141.61     20.60 o 
  -4  14   4       24.80       14.16      8.05 o 
  -3  14   4      109.04       92.62     10.31 o 
  -2  14   4        0.37        7.12      5.95 o 
  -1  14   4       19.47        9.32      6.64 o 
   0  14   4        5.26       -3.25      6.65 o 
   1  14   4        2.27       -3.84      7.71 o 
   2  14   4       41.54       57.79     15.32 o 
   3  14   4        4.69      -10.52      7.91 o 
   4  14   4       15.19       10.93      9.42 o 
   5  14   4       64.03       65.58     12.10 o 
   6  14   4      117.81      143.45     18.38 o 
   7  14   4       57.01       49.77     14.63 o 
   8  14   4        0.32       13.44     13.03 o 
   9  14   4       21.05       30.95     13.64 o 
  10  14   4        0.07        0.14     14.05 o 
  11  14   4        4.51       17.63     21.15 o 
 -12  15   4        0.75        6.87     17.30 o 
 -11  15   4       25.50       23.47     18.30 o 
 -10  15   4       79.89      103.88     24.79 o 
  -9  15   4       22.96       16.58     15.34 o 
  -8  15   4       12.52       37.98     26.08 o 
  -7  15   4       15.90       16.64     22.74 o 
  -6  15   4       65.17       57.52     12.43 o 
  -5  15   4       31.03       30.04      9.58 o 
  -4  15   4      186.52      205.72     13.88 o 
  -3  15   4      101.74      115.14     11.10 o 
  -2  15   4       77.20       66.06     10.18 o 
  -1  15   4       33.89       27.97      7.58 o 
   0  15   4       51.22       61.30     16.14 o 
   1  15   4        0.06        7.25     11.39 o 
   2  15   4       53.87       55.75     11.14 o 
   3  15   4       60.79       59.26     11.09 o 
   4  15   4      288.53      262.50     16.68 o 
   5  15   4        1.66      -13.85      9.23 o 
   6  15   4        1.79        6.31     11.19 o 
   7  15   4       22.27       26.69     12.14 o 
   8  15   4        8.34       -0.94     12.33 o 
   9  15   4        2.22       -8.88     13.13 o 
  10  15   4       22.92       23.92     14.84 o 
 -11  16   4       32.78        7.38     17.89 o 
 -10  16   4        2.74      -11.80     17.37 o 
  -9  16   4       13.82        5.11     16.97 o 
  -8  16   4       44.63       52.39     38.59 o 
  -7  16   4        1.41      -19.17     12.78 o 
  -6  16   4      126.57       87.36     24.79 o 
  -5  16   4        9.76       10.42     10.83 o 
  -4  16   4        3.09        1.70      8.44 o 
  -3  16   4       43.92       23.22      9.43 o 
  -2  16   4       32.82       19.30      8.79 o 
  -1  16   4       13.39       18.54      8.57 o 
   0  16   4      362.65      322.01     15.31 o 
   1  16   4        5.87       -3.34      8.72 o 
   2  16   4       93.21       81.98     12.35 o 
   3  16   4      138.69      147.07     14.95 o 
   4  16   4       42.15       44.74     11.83 o 
   5  16   4       74.64       81.18     18.32 o 
   6  16   4       32.54       19.83     19.56 o 
   7  16   4        2.23       -6.18     28.80 o 
   8  16   4        2.81       16.22     13.34 o 
   9  16   4        3.69       36.83     15.57 o 
 -10  17   4        5.72       -9.30     17.39 o 
  -9  17   4       13.04       -5.87     16.61 o 
  -8  17   4       10.33       25.21     16.82 o 
  -7  17   4       73.50       83.18     19.40 o 
  -6  17   4       29.12       32.90     16.45 o 
  -5  17   4      378.82      353.04     22.20 o 
  -4  17   4        0.04       -8.99      8.24 o 
  -3  17   4       11.04       15.18      9.07 o 
  -2  17   4       17.13        7.83      8.71 o 
  -1  17   4        2.20        8.60     12.21 o 
   0  17   4        4.04       14.80      8.86 o 
   1  17   4       28.25       46.31     11.39 o 
   2  17   4       18.80        6.92      9.46 o 
   3  17   4        0.42       -2.45     10.27 o 
   4  17   4       37.47       22.06     11.12 o 
   5  17   4       23.31       21.50     11.72 o 
   6  17   4        5.84      -13.01     11.26 o 
   7  17   4       12.95       12.85     12.71 o 
   8  17   4        4.70      -15.17     15.69 o 
   9  17   4        6.57       14.27     14.84 o 
 -10  18   4        0.57       20.54     19.61 o 
  -9  18   4        0.50       19.56     18.14 o 
  -8  18   4        0.04      -17.08     16.14 o 
  -7  18   4       90.90      110.21     22.16 o 
  -6  18   4       83.76       95.29     19.77 o 
  -5  18   4       21.29       17.00     12.04 o 
  -4  18   4       17.11        2.70     11.02 o 
  -3  18   4        9.67       24.77     13.52 o 
  -2  18   4       11.74        0.69     10.48 o 
  -1  18   4        1.25       -7.78      9.93 o 
   0  18   4       87.47      103.30     22.03 o 
   1  18   4      219.92      236.03     16.68 o 
   2  18   4        0.16      -13.44     10.41 o 
   3  18   4       84.33       88.50     14.26 o 
   4  18   4       21.83        8.73     11.50 o 
   5  18   4        4.90       -1.34     12.50 o 
   6  18   4        0.34       -0.21     12.48 o 
   7  18   4        9.70       19.92     13.16 o 
   8  18   4        0.37      -14.68     13.52 o 
  -9  19   4        4.45       -7.59     18.52 o 
  -8  19   4        6.51        9.26     25.87 o 
  -7  19   4        1.11       -3.70     18.06 o 
  -6  19   4        6.77        3.17     16.87 o 
  -5  19   4        7.73       -5.01     15.57 o 
  -4  19   4        1.85        1.58     12.20 o 
  -3  19   4       21.90       20.07     29.82 o 
  -2  19   4        0.34      -12.58     10.88 o 
  -1  19   4       15.10       -5.59     10.71 o 
   0  19   4        4.44        6.85     13.90 o 
   1  19   4       16.29        4.27     19.70 o 
   2  19   4        2.12        2.67     29.01 o 
   3  19   4       23.84       17.02     12.04 o 
   4  19   4        5.21        6.01     12.96 o 
   5  19   4        0.37       -0.44     15.69 o 
   6  19   4        1.04       21.56     14.30 o 
   7  19   4       10.81       -2.60     15.40 o 
  -8  20   4        0.04        6.21     28.74 o 
  -7  20   4        1.07       -2.75     17.71 o 
  -6  20   4       10.21       -8.01     18.96 o 
  -5  20   4       40.49       42.09     21.02 o 
  -4  20   4        6.06        4.67     12.88 o 
  -3  20   4        1.66        3.01     15.14 o 
  -2  20   4       18.58        1.81     14.09 o 
  -1  20   4       15.89       -6.62     11.54 o 
   0  20   4        0.00        5.15     20.85 o 
   1  20   4       22.08       47.63     17.22 o 
   2  20   4       21.67       21.54     15.97 o 
   3  20   4        0.98       26.72     24.76 o 
   4  20   4       18.07       10.45     20.21 o 
   5  20   4       11.38        4.33     14.34 o 
   6  20   4        0.06        6.90     13.58 o 
  -7  21   4        7.74       17.48     31.17 o 
  -6  21   4        0.80       14.96     18.23 o 
  -5  21   4        6.93        1.62     17.11 o 
  -4  21   4        1.41        8.30     27.39 o 
  -3  21   4        1.43       11.76     15.48 o 
  -2  21   4        0.02      -10.79     35.72 o 
  -1  21   4       12.07       -8.21     12.27 o 
   0  21   4        5.63       -5.31     15.82 o 
   1  21   4        0.43      -19.22     15.81 o 
   2  21   4       57.85       16.60     17.85 o 
   3  21   4        1.57       -6.20     15.49 o 
   4  21   4       11.88      -14.56     17.32 o 
   5  21   4       41.01       47.60     15.39 o 
  -5  22   4        1.47       40.61     27.66 o 
  -4  22   4        0.05        9.11     23.07 o 
  -3  22   4        0.44       -5.01     18.35 o 
  -2  22   4        6.05       22.05     17.78 o 
  -1  22   4        1.18       -8.03     33.94 o 
   0  22   4        0.25      -16.47     13.44 o 
   1  22   4        9.94      -17.76     17.53 o 
   2  22   4       14.17        4.89     18.99 o 
   3  22   4       10.86       -1.17     17.56 o 
  -2  23   4        7.47        6.95     18.39 o 
  -1  23   4        0.34        9.90     42.50 o 
   0  23   4        1.87       -9.85     18.63 o 
   1  23   4        0.13        7.71     23.75 o 
 -15   1   5        1.93        1.96     22.53 o 
 -14   1   5        5.21        9.93     15.67 o 
 -13   1   5        0.95        8.46     12.07 o 
 -12   1   5      222.54      224.21     14.75 o 
 -11   1   5       78.43       77.86     13.71 o 
 -10   1   5       72.45       74.05     10.56 o 
  -9   1   5      103.93       98.22      9.36 o 
  -8   1   5       80.57       81.51      7.92 o 
  -7   1   5      113.44      137.28      8.63 o 
  -6   1   5        6.47       -1.47      4.38 o 
  -5   1   5      319.74      282.24     16.33 o 
  -4   1   5      425.81      473.95      9.78 o 
  -3   1   5       14.16        9.23      4.33 o 
  -2   1   5       61.18       59.53      9.23 o 
  -1   1   5     1375.66     1258.33     19.27 o 
   0   1   5       81.75       83.86      5.68 o 
   1   1   5      566.91      508.44      9.18 o 
   2   1   5      164.34      165.05      6.37 o 
   3   1   5     1280.27     1439.00     17.06 o 
   4   1   5       66.95       65.05      5.73 o 
   5   1   5     1116.77     1163.50     16.71 o 
   6   1   5      150.18      151.86      7.84 o 
   7   1   5      196.59      187.46      9.78 o 
   8   1   5       40.08       43.34     10.92 o 
   9   1   5      732.73      697.52     29.63 o 
  10   1   5       50.41       63.82     16.62 o 
  11   1   5       12.32       10.00     15.26 o 
  12   1   5        0.13        2.88     16.39 o 
  13   1   5        4.74        2.30     16.68 o 
 -15   2   5        1.68       13.76     25.03 o 
 -14   2   5       11.66       41.68     17.74 o 
 -13   2   5       14.06        7.94     16.11 o 
 -12   2   5       74.11       77.69     12.96 o 
 -11   2   5      209.93      239.36     14.66 o 
 -10   2   5      674.24      698.86     21.31 o 
  -9   2   5        0.83       -7.02      6.44 o 
  -8   2   5       69.10       60.18      7.35 o 
  -7   2   5       11.24       11.45      5.18 o 
  -6   2   5       99.58      134.21      8.10 o 
  -5   2   5      340.88      346.32      9.21 o 
  -4   2   5     1230.34     1160.94     29.09 o 
  -3   2   5       13.35        4.72      4.27 o 
  -2   2   5        6.96        1.95      5.23 o 
  -1   2   5     1941.31     1741.52     42.99 o 
   0   2   5        7.23        5.19      4.24 o 
   1   2   5        3.86       -4.02      3.51 o 
   2   2   5     2097.35     2153.84     21.70 o 
   3   2   5       10.56       12.45      4.50 o 
   4   2   5       95.32      107.95      6.62 o 
   5   2   5      129.28      149.28      7.33 o 
   6   2   5      203.05      186.21      8.40 o 
   7   2   5        2.80        1.41      6.83 o 
   8   2   5      464.38      446.82     17.95 o 
   9   2   5       91.88       74.32     12.41 o 
  10   2   5       44.43       42.84     16.46 o 
  11   2   5       11.66       16.29     15.26 o 
  12   2   5        1.37        8.86     33.90 o 
  13   2   5        5.94       28.62     19.10 o 
 -15   3   5        2.92        3.52     18.32 o 
 -14   3   5        0.55      -20.61     16.02 o 
 -13   3   5        7.88       -2.88     11.37 o 
 -12   3   5      264.42      258.27     25.04 o 
 -11   3   5       75.52       81.35     16.99 o 
 -10   3   5       12.07       10.20     13.86 o 
  -9   3   5       25.75       20.01      7.23 o 
  -8   3   5       45.40       46.81     12.60 o 
  -7   3   5       27.29       19.90      5.90 o 
  -6   3   5       37.50       26.94      7.33 o 
  -5   3   5       23.13       23.77      5.63 o 
  -4   3   5      355.42      418.91     11.28 o 
  -3   3   5     1820.25     1801.64     23.81 o 
  -2   3   5     1431.05     1477.17     25.13 o 
  -1   3   5      651.73      635.18     15.65 o 
   0   3   5      288.33      287.23      8.53 o 
   1   3   5      561.53      664.04     17.83 o 
   2   3   5       70.30       80.53      6.41 o 
   3   3   5        0.34       -4.10      3.94 o 
   4   3   5        5.98        4.47      4.43 o 
   5   3   5      131.53      134.60      7.93 o 
   6   3   5      128.83      133.01      8.63 o 
   7   3   5      160.19      190.02     18.01 o 
   8   3   5      121.22      123.61     13.83 o 
   9   3   5       82.45       71.09     12.85 o 
  10   3   5        0.08      -10.44     10.33 o 
  11   3   5        4.64        6.91     14.76 o 
  12   3   5        0.00       15.30     28.50 o 
  13   3   5        1.00       18.06     18.48 o 
 -15   4   5        3.15      -25.72     17.15 o 
 -14   4   5        3.69       10.68     24.39 o 
 -13   4   5        4.77       10.90     14.18 o 
 -12   4   5        1.26       11.58     11.60 o 
 -11   4   5      113.29      146.36     23.78 o 
 -10   4   5       22.64       19.82      9.61 o 
  -9   4   5      648.80      595.36     18.76 o 
  -8   4   5       75.90       83.49     11.34 o 
  -7   4   5       37.92       32.89      6.24 o 
  -6   4   5       79.03       91.89     10.01 o 
  -5   4   5      145.36      169.46      9.76 o 
  -4   4   5      102.42      142.87     11.70 o 
  -3   4   5       22.21       26.45      5.42 o 
  -2   4   5     1899.78     1896.58     29.62 o 
  -1   4   5      437.54      445.18     13.56 o 
   0   4   5      884.67      863.42     14.63 o 
   1   4   5      292.83      297.69      9.39 o 
   2   4   5       35.28       41.02      6.78 o 
   3   4   5       85.35       90.79      6.77 o 
   4   4   5       46.58       49.32      5.90 o 
   5   4   5       71.83       73.43      6.97 o 
   6   4   5        6.99        0.50      6.62 o 
   7   4   5       49.79       67.06      9.25 o 
   8   4   5      446.87      424.88     15.04 o 
   9   4   5        4.18       -1.27      9.60 o 
  10   4   5        4.72        7.65     14.86 o 
  11   4   5       16.87        1.72     18.25 o 
  12   4   5        7.76       22.39     16.89 o 
  13   4   5        5.56       -1.63     17.08 o 
 -15   5   5        0.11        9.02     17.69 o 
 -14   5   5        0.19        8.77     16.52 o 
 -13   5   5       39.14       54.06     17.52 o 
 -12   5   5        7.47       -1.93     23.88 o 
 -11   5   5      511.68      429.75     21.07 o 
 -10   5   5       21.34       -1.07      8.86 o 
  -9   5   5      277.03      233.48     14.44 o 
  -8   5   5       28.96       21.39      7.69 o 
  -7   5   5        6.51        6.42      6.52 o 
  -6   5   5       84.83      101.36      8.08 o 
  -5   5   5      935.14     1015.14     23.25 o 
  -4   5   5       30.82       22.97      5.41 o 
  -3   5   5      437.48      516.73     19.27 o 
  -2   5   5      811.08      827.02     18.88 o 
  -1   5   5        2.65       13.51     12.49 o 
   0   5   5     5396.31     5462.46     52.50 o 
   1   5   5      295.43      282.92      9.16 o 
   2   5   5      907.83      966.17     16.50 o 
   3   5   5       40.75       45.15      5.64 o 
   4   5   5       10.88       10.59      4.99 o 
   5   5   5       26.20       36.07      8.19 o 
   6   5   5       80.03       66.03      8.98 o 
   7   5   5       22.28       19.58      8.35 o 
   8   5   5        4.71       14.30      8.97 o 
   9   5   5       99.68       81.37     13.32 o 
  10   5   5      178.04      208.53     17.68 o 
  11   5   5        2.65       12.19     11.60 o 
  12   5   5        0.57      -17.23     15.09 o 
  13   5   5        0.23       -8.30     16.90 o 
 -15   6   5        0.03        1.07     17.64 o 
 -14   6   5        1.70      -22.15     31.44 o 
 -13   6   5        4.09        3.72     14.51 o 
 -12   6   5       26.60       36.93     15.27 o 
 -11   6   5      187.89      238.64     17.31 o 
 -10   6   5       67.85       50.87     10.65 o 
  -9   6   5      561.53      566.01     21.82 o 
  -8   6   5       85.30       62.71      9.35 o 
  -7   6   5      195.58      210.90     10.54 o 
  -6   6   5      220.54      201.44      9.71 o 
  -5   6   5        9.89       13.79      5.84 o 
  -4   6   5      283.77      297.31     10.29 o 
  -3   6   5      216.62      266.51      9.91 o 
  -2   6   5       38.91       59.15     11.72 o 
  -1   6   5     3369.28     3231.77     43.19 o 
   0   6   5       27.69       63.79     12.60 o 
   1   6   5     1543.09     1504.97     21.36 o 
   2   6   5       42.81       27.52      5.83 o 
   3   6   5        3.95        4.54      4.91 o 
   4   6   5      783.43      823.20     14.39 o 
   5   6   5        5.74        4.56      6.54 o 
   6   6   5      134.42      144.41     11.78 o 
   7   6   5       10.87       13.23      8.01 o 
   8   6   5        1.40        5.68      9.08 o 
   9   6   5      114.53      132.43     13.37 o 
  10   6   5      106.62      135.57     21.59 o 
  11   6   5       76.01       89.84     15.06 o 
  12   6   5        5.97       18.49     17.39 o 
 -14   7   5        0.40      -20.05     16.93 o 
 -13   7   5       11.29        8.85     15.81 o 
 -12   7   5        3.24        3.72     14.31 o 
 -11   7   5        3.12       -2.36     19.50 o 
 -10   7   5       19.66       19.78      9.61 o 
  -9   7   5      196.70      188.68     14.52 o 
  -8   7   5      521.03      477.96     17.18 o 
  -7   7   5       43.05       37.44      7.45 o 
  -6   7   5        0.01       -5.24      5.55 o 
  -5   7   5      255.82      246.18     10.26 o 
  -4   7   5       70.41       65.50     10.19 o 
  -3   7   5      298.73      278.87     11.78 o 
  -2   7   5      411.98      470.74     15.41 o 
  -1   7   5     1677.12     1631.94     29.62 o 
   0   7   5      340.27      300.07     13.01 o 
   1   7   5       14.87        8.18      5.18 o 
   2   7   5        0.01       -6.74      4.49 o 
   3   7   5      104.65      132.50      8.12 o 
   4   7   5        4.50        3.61      7.28 o 
   5   7   5       16.43        8.04      7.17 o 
   6   7   5      521.60      506.73     15.78 o 
   7   7   5       30.60       22.14      8.98 o 
   8   7   5      112.99      148.60     12.85 o 
   9   7   5       14.58       10.67      9.86 o 
  10   7   5        8.13      -13.30     20.68 o 
  11   7   5        1.67        1.54     12.49 o 
  12   7   5        1.55       -6.90     18.96 o 
 -14   8   5       15.05       29.33     24.66 o 
 -13   8   5       47.00       51.83     17.43 o 
 -12   8   5        3.57       11.91     15.16 o 
 -11   8   5      149.33      165.76     26.92 o 
 -10   8   5      175.18      182.47     15.12 o 
  -9   8   5      182.26      192.32     14.38 o 
  -8   8   5       35.77       30.44      9.00 o 
  -7   8   5      433.06      405.70     13.75 o 
  -6   8   5      212.62      259.01     11.20 o 
  -5   8   5        5.39       21.50      7.74 o 
  -4   8   5      276.76      290.56     10.94 o 
  -3   8   5      372.78      371.32     17.25 o 
  -2   8   5     1152.06     1235.22     24.84 o 
  -1   8   5     2641.22     2599.97     30.62 o 
   0   8   5      142.64      164.56     10.62 o 
   1   8   5      935.88      786.05     15.29 o 
   2   8   5      601.56      645.53     24.52 o 
   3   8   5       47.97       45.39      8.57 o 
   4   8   5       94.20       95.71     11.08 o 
   5   8   5       71.63       77.52     11.28 o 
   6   8   5      656.26      618.47     20.15 o 
   7   8   5       32.62       49.55     10.31 o 
   8   8   5       39.03       40.09     10.50 o 
   9   8   5       83.84       84.88     12.38 o 
  10   8   5       49.80       41.61     13.54 o 
  11   8   5        5.00      -19.76     18.27 o 
  12   8   5        0.59       15.93     15.96 o 
 -14   9   5        1.19      -15.30     17.14 o 
 -13   9   5        7.56       -1.05     35.89 o 
 -12   9   5       28.36       17.32     14.90 o 
 -11   9   5       14.79       26.70     17.37 o 
 -10   9   5      106.60      102.56     17.40 o 
  -9   9   5        5.92       11.70      8.78 o 
  -8   9   5      127.26      140.56     18.23 o 
  -7   9   5      257.86      271.93     12.17 o 
  -6   9   5      136.18      167.19     11.35 o 
  -5   9   5        7.40        5.45      6.28 o 
  -4   9   5      354.42      397.07     14.21 o 
  -3   9   5       28.59       23.42      6.68 o 
  -2   9   5      426.75      381.60     10.43 o 
  -1   9   5      120.99      136.37      8.23 o 
   0   9   5       30.47       30.15      6.09 o 
   1   9   5      265.37      231.36      9.34 o 
   2   9   5      478.73      496.73     12.72 o 
   3   9   5      154.83      143.32     11.75 o 
   4   9   5       19.95       14.28      8.73 o 
   5   9   5        7.24       -8.93      8.45 o 
   6   9   5      165.58      164.09     14.83 o 
   7   9   5      244.19      242.06     15.33 o 
   8   9   5       18.46        2.82      9.44 o 
   9   9   5        5.48      -10.50      9.78 o 
  10   9   5       30.41       17.76     11.44 o 
  11   9   5       15.74       -7.21     13.12 o 
  12   9   5       31.31       36.56     16.35 o 
 -14  10   5        4.31       -8.32     17.68 o 
 -13  10   5        0.55      -22.19     22.67 o 
 -12  10   5        8.39       19.88     16.79 o 
 -11  10   5       10.86       42.38     15.80 o 
 -10  10   5       16.60       30.90     14.81 o 
  -9  10   5       94.97       77.83     12.14 o 
  -8  10   5       72.29       71.98     10.11 o 
  -7  10   5       21.40       17.88      7.97 o 
  -6  10   5        0.91       -6.00      7.20 o 
  -5  10   5       14.40       10.55      6.99 o 
  -4  10   5        4.55       11.55      6.81 o 
  -3  10   5        3.95       -1.85      5.81 o 
  -2  10   5      746.56      670.04     14.06 o 
  -1  10   5       29.92       12.97      8.83 o 
   0  10   5        3.66       -2.34      5.62 o 
   1  10   5      533.92      492.46     12.90 o 
   2  10   5      194.54      208.17     16.71 o 
   3  10   5        5.97       16.88     11.70 o 
   4  10   5        1.72       -1.86      8.19 o 
   5  10   5      310.64      288.47     16.38 o 
   6  10   5       23.53       10.57     10.15 o 
   7  10   5       43.37       30.22     11.14 o 
   8  10   5        6.19        7.49      9.60 o 
   9  10   5       18.06       10.48     10.49 o 
  10  10   5      120.01      107.81     14.59 o 
  11  10   5        3.37       19.69     14.83 o 
  12  10   5        6.30        3.60     15.24 o 
 -13  11   5        0.43       -9.62     16.78 o 
 -12  11   5        0.21      -21.58     14.39 o 
 -11  11   5       15.75       20.96     14.99 o 
 -10  11   5       20.95       -2.08     13.66 o 
  -9  11   5        0.40        2.77     14.84 o 
  -8  11   5        0.97       -2.73      9.48 o 
  -7  11   5       18.57       19.83      8.29 o 
  -6  11   5       33.50       27.90      8.29 o 
  -5  11   5      499.36      471.73     14.95 o 
  -4  11   5       27.69       37.81      7.71 o 
  -3  11   5      129.10      154.82     10.76 o 
  -2  11   5      211.23      214.87     20.65 o 
  -1  11   5        1.14       -8.02      5.35 o 
   0  11   5        5.99       -3.18      5.60 o 
   1  11   5       45.25       37.53      7.04 o 
   2  11   5       34.30       28.88      8.53 o 
   3  11   5        0.45        5.76      7.97 o 
   4  11   5      480.70      516.63     18.81 o 
   5  11   5       46.88       48.42     11.47 o 
   6  11   5      337.48      292.48     16.30 o 
   7  11   5        4.54       -6.23     10.33 o 
   8  11   5      107.59      111.12     15.58 o 
   9  11   5        5.24        2.70     11.66 o 
  10  11   5        3.60        3.27     11.16 o 
  11  11   5        3.94        4.15     14.41 o 
 -13  12   5        3.59       22.11     19.54 o 
 -12  12   5       12.28       20.81     17.39 o 
 -11  12   5        5.69      -21.40     14.27 o 
 -10  12   5       18.24       -6.00     14.12 o 
  -9  12   5       18.00       10.41     21.42 o 
  -8  12   5       67.47       72.85     17.17 o 
  -7  12   5       10.20       10.64      8.15 o 
  -6  12   5       10.38       12.72      8.03 o 
  -5  12   5       67.85       79.39     10.29 o 
  -4  12   5      279.14      217.09     13.53 o 
  -3  12   5       30.31       11.85      6.88 o 
  -2  12   5        2.07        7.04      8.57 o 
  -1  12   5       43.44       59.26     12.83 o 
   0  12   5       51.58       53.49      7.56 o 
   1  12   5        4.77       -4.72      7.58 o 
   2  12   5       42.86       42.17      9.07 o 
   3  12   5       13.27       -0.29     12.06 o 
   4  12   5       65.22       83.30     12.37 o 
   5  12   5      101.54       98.27     13.56 o 
   6  12   5        1.80       -2.41     10.19 o 
   7  12   5        1.18       -0.05     10.95 o 
   8  12   5       25.91       24.13     12.19 o 
   9  12   5       19.52       10.93     12.61 o 
  10  12   5        9.08       24.38     14.58 o 
  11  12   5        0.00      -25.07     16.71 o 
 -12  13   5        7.27       13.42     20.81 o 
 -11  13   5        0.35        6.89     21.08 o 
 -10  13   5        0.11       -5.86     13.64 o 
  -9  13   5        0.28       -6.53     14.07 o 
  -8  13   5        3.58       -0.22     12.90 o 
  -7  13   5        0.01      -14.60     10.27 o 
  -6  13   5      249.02      234.44     18.30 o 
  -5  13   5        3.41       -4.55     10.73 o 
  -4  13   5      218.44      261.37     16.62 o 
  -3  13   5      132.62      126.10     11.03 o 
  -2  13   5        6.47        2.69      8.66 o 
  -1  13   5        3.17       -1.07      9.08 o 
   0  13   5        2.16       -6.49      6.18 o 
   1  13   5        0.68        5.69      8.09 o 
   2  13   5      170.74      198.60     14.68 o 
   3  13   5       54.64       55.79     11.18 o 
   4  13   5        1.78      -14.16     10.89 o 
   5  13   5       13.11        6.56     10.12 o 
   6  13   5       81.39       49.66     12.50 o 
   7  13   5       25.96       11.40     17.33 o 
   8  13   5       67.56       82.80     15.32 o 
   9  13   5       18.06        4.05     13.64 o 
  10  13   5        4.17       -2.73     14.82 o 
 -12  14   5        0.00       17.55     17.07 o 
 -11  14   5       34.98       18.06     22.20 o 
 -10  14   5        1.44      -17.67     24.96 o 
  -9  14   5       18.94        8.10     14.49 o 
  -8  14   5       33.11        3.97     20.04 o 
  -7  14   5       86.28      102.70     18.40 o 
  -6  14   5       91.44       71.58     10.57 o 
  -5  14   5      323.07      314.63     13.97 o 
  -4  14   5       49.69       41.82     11.16 o 
  -3  14   5      181.29      205.78     13.75 o 
  -2  14   5       84.81       72.46     12.52 o 
  -1  14   5      113.19      118.27     15.27 o 
   0  14   5       24.22       29.59     12.42 o 
   1  14   5        4.96        0.50      8.80 o 
   2  14   5        4.13       -5.00     14.69 o 
   3  14   5       20.67        9.22      9.60 o 
   4  14   5        0.46       -5.09     10.35 o 
   5  14   5       46.13       29.27     11.95 o 
   6  14   5        2.12        0.18     10.72 o 
   7  14   5       10.17        1.80     15.55 o 
   8  14   5        1.30        5.49     12.75 o 
   9  14   5        5.44      -16.71     13.61 o 
  10  14   5       28.91       53.26     16.71 o 
 -11  15   5        1.02       -5.58     21.66 o 
 -10  15   5        0.04       10.97     16.57 o 
  -9  15   5        0.98       13.96     21.79 o 
  -8  15   5       11.87       33.30     16.29 o 
  -7  15   5        3.74       23.22     14.80 o 
  -6  15   5        7.71       -2.63     10.70 o 
  -5  15   5      145.57      144.73     12.75 o 
  -4  15   5       12.83        9.16      8.84 o 
  -3  15   5        0.09       -5.71      9.77 o 
  -2  15   5      187.21      197.50     13.93 o 
  -1  15   5      246.14      264.30     20.71 o 
   0  15   5        0.41        3.22     12.57 o 
   1  15   5      210.71      263.12     23.80 o 
   2  15   5       10.50       -3.79      9.27 o 
   3  15   5        0.11      -14.07      9.38 o 
   4  15   5       39.72       32.06     11.88 o 
   5  15   5        0.91      -15.23     10.16 o 
   6  15   5       15.72        7.11     11.34 o 
   7  15   5        8.60        7.18     12.60 o 
   8  15   5        0.01      -13.48     12.55 o 
   9  15   5        5.13       -2.54     15.26 o 
 -11  16   5        3.78       16.28     35.28 o 
 -10  16   5        4.79       11.07     17.76 o 
  -9  16   5        5.23       24.81     17.17 o 
  -8  16   5        3.66        9.56     15.86 o 
  -7  16   5        0.60       -9.65     13.65 o 
  -6  16   5       32.94       14.46     12.36 o 
  -5  16   5      218.00      239.68     15.53 o 
  -4  16   5        4.21        4.48      8.76 o 
  -3  16   5       28.00       21.57      9.06 o 
  -2  16   5      137.25      147.71     13.24 o 
  -1  16   5        0.00       -2.50     11.38 o 
   0  16   5        0.37        9.56     12.94 o 
   1  16   5      244.54      277.83     23.78 o 
   2  16   5        3.87       18.16     13.71 o 
   3  16   5      184.61      200.97     24.14 o 
   4  16   5       38.46       39.03     12.35 o 
   5  16   5        5.09      -12.47     11.04 o 
   6  16   5        0.08       -7.52     12.28 o 
   7  16   5        0.15       25.54     17.70 o 
   8  16   5        0.37      -18.16     13.37 o 
   9  16   5        2.17       -5.06     15.20 o 
 -10  17   5       52.74       30.06     19.53 o 
  -9  17   5        1.26      -14.21     26.41 o 
  -8  17   5       90.02       96.81     21.08 o 
  -7  17   5        1.88       -8.88     15.77 o 
  -6  17   5        1.44       17.29     15.85 o 
  -5  17   5        2.70       -1.11     11.13 o 
  -4  17   5        0.60       -2.72      9.17 o 
  -3  17   5      180.08      223.18     15.56 o 
  -2  17   5        1.86        5.57      9.93 o 
  -1  17   5        0.08        1.71     17.74 o 
   0  17   5       58.58       77.98     18.72 o 
   1  17   5        2.39      -18.15     12.89 o 
   2  17   5       32.24       34.80     15.51 o 
   3  17   5      100.57      110.27     14.15 o 
   4  17   5        0.56      -16.27     10.85 o 
   5  17   5        2.04        4.08     11.85 o 
   6  17   5        3.32       -1.45     12.74 o 
   7  17   5        1.23       14.63     14.06 o 
   8  17   5       11.74       -1.79     15.19 o 
  -9  18   5       15.93       14.84     19.01 o 
  -8  18   5        0.37       25.57     18.22 o 
  -7  18   5        6.67       31.83     17.40 o 
  -6  18   5        0.16        7.29     18.05 o 
  -5  18   5       21.65       24.06     12.77 o 
  -4  18   5        0.08       14.89      9.99 o 
  -3  18   5        3.05      -15.49     10.33 o 
  -2  18   5       14.60       -3.42     10.60 o 
  -1  18   5        7.15       18.06     14.95 o 
   0  18   5       57.08       49.46     17.64 o 
   1  18   5      225.72      174.69     21.46 o 
   2  18   5       17.15       34.49     21.69 o 
   3  18   5        0.00       -6.77     15.33 o 
   4  18   5        0.36       12.89     16.07 o 
   5  18   5        9.96        5.32     12.10 o 
   6  18   5        4.19        3.58     13.39 o 
   7  18   5        1.04      -11.73     13.81 o 
  -8  19   5        0.00       -0.37     19.50 o 
  -7  19   5        6.76       -6.80     15.83 o 
  -6  19   5       27.42       33.56     17.76 o 
  -5  19   5       12.07       10.82     12.77 o 
  -4  19   5        0.11        9.21     12.52 o 
  -3  19   5        0.91        7.40     15.94 o 
  -2  19   5        9.68       -2.62     12.96 o 
  -1  19   5       32.50       26.67     12.67 o 
   0  19   5        3.99        0.46     13.84 o 
   1  19   5        1.32        0.66     15.81 o 
   2  19   5        1.05       12.55     28.07 o 
   3  19   5        7.50       -8.30     22.43 o 
   4  19   5        3.08       43.72     39.74 o 
   5  19   5        3.80       -1.24     17.02 o 
   6  19   5        0.16       14.34     13.89 o 
  -7  20   5        0.00      -25.23     16.82 o 
  -6  20   5       42.28       47.94     19.24 o 
  -5  20   5        0.94        8.95     17.39 o 
  -4  20   5        3.48       -8.81     14.69 o 
  -3  20   5        1.77       -6.59     14.60 o 
  -2  20   5        0.05      -11.54     12.52 o 
  -1  20   5       23.89       22.59     13.55 o 
   0  20   5        1.72      -10.27     14.83 o 
   1  20   5       13.31        1.74     16.53 o 
   2  20   5        8.11        2.21     16.15 o 
   3  20   5        0.27       -4.01     25.77 o 
   4  20   5        0.93       19.32     17.57 o 
   5  20   5       19.93       22.02     19.60 o 
  -6  21   5        7.22        5.24     19.22 o 
  -5  21   5        6.11        4.45     24.22 o 
  -4  21   5        4.72       -4.17     16.57 o 
  -3  21   5        1.08       -5.73     15.82 o 
  -2  21   5        0.96      -21.00     18.72 o 
  -1  21   5       46.25        8.95     16.13 o 
   0  21   5        0.20       21.84     36.06 o 
   1  21   5       37.59        7.14     17.36 o 
   2  21   5        2.76        6.40     17.39 o 
   3  21   5        6.76       -0.02     39.80 o 
   4  21   5        0.75       11.13     19.50 o 
  -4  22   5        3.69        7.29     25.50 o 
  -3  22   5        0.04       -4.33     17.80 o 
  -2  22   5        0.00      -18.51     16.60 o 
  -1  22   5        3.83      -14.86     13.98 o 
   0  22   5        4.46       -7.27     14.49 o 
   1  22   5        3.30      -23.06     17.79 o 
   2  22   5        2.68      -11.08     18.77 o 
 -15   0   6        3.30       14.51     28.07 o 
 -14   0   6       14.85       44.73     23.82 o 
 -13   0   6       46.70       82.04     23.28 o 
 -12   0   6      114.50       93.10     26.04 o 
 -10   0   6      653.17      593.29     35.55 o 
  -9   0   6        0.57        1.36     13.05 o 
  -8   0   6       79.48       94.05     12.37 o 
  -7   0   6        1.64       -6.33      7.31 o 
  -6   0   6      780.24      747.39     24.76 o 
  -5   0   6      487.41      487.61     15.67 o 
  -4   0   6     2343.89     2412.24     38.78 o 
  -3   0   6      231.01      306.62     11.14 o 
  -2   0   6      194.64      175.71     13.66 o 
  -1   0   6        1.64       -0.09      8.02 o 
   0   0   6     1347.55     1204.11     28.51 o 
   1   0   6       50.28       62.24      7.41 o 
   2   0   6     1276.65     1332.81     26.12 o 
   3   0   6     1843.87     2114.03     32.50 o 
   4   0   6        2.22       -0.13      6.88 o 
   5   0   6      225.48      224.19     11.87 o 
   6   0   6      284.46      247.23     12.48 o 
   7   0   6      292.91      279.25     18.45 o 
   8   0   6      792.78      815.39     43.31 o 
   9   0   6       32.34       38.59     21.12 o 
  10   0   6      182.12      198.69     31.37 o 
  11   0   6       73.04       84.74     26.65 o 
  12   0   6        2.22      -32.32     21.99 o 
 -15   1   6       19.37       -2.23     27.93 o 
 -14   1   6       10.58       12.73     17.41 o 
 -13   1   6        1.72       -8.55     15.03 o 
 -12   1   6        7.89       -9.46     13.33 o 
 -11   1   6      240.23      226.02     16.51 o 
 -10   1   6        1.77       -0.47      9.69 o 
  -9   1   6        0.04       -1.72      7.82 o 
  -8   1   6        0.02       -2.84      5.93 o 
  -7   1   6       69.69       85.62      7.59 o 
  -6   1   6       68.51       81.68      7.08 o 
  -5   1   6       51.39       50.09      5.74 o 
  -4   1   6      128.18      179.55      7.09 o 
  -3   1   6        0.47       -3.53      3.31 o 
  -2   1   6       11.24       -1.67      6.45 o 
  -1   1   6       49.04       46.04      7.10 o 
   0   1   6      373.02      380.59     10.57 o 
   1   1   6      378.89      317.07      8.25 o 
   2   1   6      880.24      855.64     13.25 o 
   3   1   6      324.63      310.54      8.70 o 
   4   1   6       15.73       12.62      5.28 o 
   5   1   6        0.00       -7.64      5.09 o 
   6   1   6      171.44      182.07      9.41 o 
   7   1   6       85.00       80.58     11.87 o 
   8   1   6       31.92       11.65     10.38 o 
   9   1   6       53.04       61.34     24.32 o 
  10   1   6       80.43       74.80     17.55 o 
  11   1   6        1.56        7.38     14.71 o 
  12   1   6        0.94      -14.08     26.51 o 
 -15   2   6       19.11       35.69     28.47 o 
 -14   2   6        0.39       -1.58     22.20 o 
 -13   2   6        0.28      -20.73     13.82 o 
 -12   2   6       85.77       91.65     28.57 o 
 -11   2   6       77.77       61.49     12.85 o 
 -10   2   6       66.46       40.43     22.73 o 
  -9   2   6      110.01      136.91     12.47 o 
  -8   2   6       19.80       22.06      7.71 o 
  -7   2   6      129.66      140.52     22.92 o 
  -6   2   6      570.78      569.37     14.82 o 
  -5   2   6      673.21      676.39     14.60 o 
  -4   2   6      317.88      327.38     10.23 o 
  -3   2   6      807.34      715.90     14.40 o 
  -2   2   6      192.70      184.02     10.93 o 
  -1   2   6     1439.78     1438.47     25.77 o 
   0   2   6       55.91       58.57      6.31 o 
   1   2   6        1.84       -1.43      4.75 o 
   2   2   6        5.60       -3.23      4.25 o 
   3   2   6       28.37       33.86      5.43 o 
   4   2   6       62.22       60.88      6.33 o 
   5   2   6      402.64      447.84     10.65 o 
   6   2   6       10.14        7.03      6.38 o 
   7   2   6      110.14      126.90     11.35 o 
   8   2   6       33.46       33.45     12.73 o 
   9   2   6       64.15       67.87     16.54 o 
  10   2   6        1.15       -2.17     17.51 o 
  11   2   6        0.10       -5.11     16.71 o 
  12   2   6       21.04        6.79     17.17 o 
 -15   3   6       25.93       88.58     31.78 o 
 -14   3   6        0.31      -13.56     23.41 o 
 -13   3   6       34.64       45.93     12.66 o 
 -12   3   6        4.49       21.62     19.09 o 
 -11   3   6       10.78        7.16     15.24 o 
 -10   3   6      109.99      120.96     25.62 o 
  -9   3   6        3.91        1.47      7.87 o 
  -8   3   6      110.63       85.87     10.22 o 
  -7   3   6       41.61       49.90      8.42 o 
  -6   3   6       65.68       73.69      9.27 o 
  -5   3   6      144.25      161.56      9.18 o 
  -4   3   6      222.13      220.38      9.19 o 
  -3   3   6       22.68       30.68      9.63 o 
  -2   3   6      472.29      436.08     14.44 o 
  -1   3   6     1037.91      939.92     20.50 o 
   0   3   6       23.59       14.84      5.14 o 
   1   3   6       12.36        9.08      6.32 o 
   2   3   6      765.82      808.27     14.17 o 
   3   3   6       53.17       57.54      6.36 o 
   4   3   6       54.73       70.34      6.36 o 
   5   3   6       34.46       31.46      6.20 o 
   6   3   6        3.82       -9.58      6.90 o 
   7   3   6       29.47       35.22      9.29 o 
   8   3   6       66.50       81.64     12.91 o 
   9   3   6       50.22       40.03     11.75 o 
  10   3   6        8.53       -2.96     14.18 o 
  11   3   6       11.11       16.81     15.62 o 
  12   3   6        1.42        0.19     17.57 o 
 -15   4   6        0.10      -15.25     27.12 o 
 -14   4   6        2.38      -13.93     16.19 o 
 -13   4   6       11.44        5.58     12.34 o 
 -12   4   6       11.52       10.18     13.78 o 
 -11   4   6       76.87       98.25     13.29 o 
 -10   4   6      312.70      301.59     26.42 o 
  -9   4   6       29.31       24.95      9.00 o 
  -8   4   6      152.81      141.56     12.45 o 
  -7   4   6       55.93       45.22      8.14 o 
  -6   4   6       11.31        9.29      6.89 o 
  -5   4   6      274.49      281.26     19.87 o 
  -4   4   6       37.17       40.88      6.42 o 
  -3   4   6      163.06      176.32     12.21 o 
  -2   4   6     1367.05     1432.69     26.50 o 
  -1   4   6       17.69       15.21      7.35 o 
   0   4   6     1514.53     1513.92     21.51 o 
   1   4   6       10.75       -3.20      4.94 o 
   2   4   6       88.17       72.56      7.13 o 
   3   4   6       39.26       37.93      5.92 o 
   4   4   6      294.41      243.04      8.87 o 
   5   4   6       77.01       81.44     10.54 o 
   6   4   6       51.27       56.85      8.99 o 
   7   4   6       22.58       11.75      8.79 o 
   8   4   6      303.22      294.50     17.62 o 
   9   4   6      292.17      292.44     17.52 o 
  10   4   6       18.74       11.71     15.07 o 
  11   4   6       37.54       42.27     31.14 o 
  12   4   6        0.04        9.31     17.05 o 
 -14   5   6        0.55        0.84     16.36 o 
 -13   5   6       33.19       33.10     23.48 o 
 -12   5   6       49.30       36.98     12.58 o 
 -11   5   6       12.34       15.86     10.36 o 
 -10   5   6      169.89      160.46     14.52 o 
  -9   5   6       18.13       11.88      9.33 o 
  -8   5   6      300.05      267.93     13.78 o 
  -7   5   6        2.85       -3.99      6.91 o 
  -6   5   6       55.30       52.46      8.71 o 
  -5   5   6       32.11       19.27      6.46 o 
  -4   5   6       16.62       11.80      7.29 o 
  -3   5   6      367.92      460.16     15.27 o 
  -2   5   6       20.76        1.93      6.71 o 
  -1   5   6     2073.39     2017.83     32.76 o 
   0   5   6       18.03       20.91      8.56 o 
   1   5   6      114.16      125.39      8.32 o 
   2   5   6       94.17      106.10      8.28 o 
   3   5   6       14.31       11.83      5.99 o 
   4   5   6       14.10       14.07      5.68 o 
   5   5   6        5.94        0.83      7.20 o 
   6   5   6       23.90       21.28      8.49 o 
   7   5   6        7.32       10.29      8.66 o 
   8   5   6      119.63      131.97     12.95 o 
   9   5   6       17.59       25.45     11.91 o 
  10   5   6       39.92       28.91     12.40 o 
  11   5   6        0.24      -16.87     14.61 o 
  12   5   6        0.01        3.14     16.95 o 
 -14   6   6        2.84        0.08     17.13 o 
 -13   6   6       21.46       15.31     20.71 o 
 -12   6   6       17.22       14.09     17.92 o 
 -11   6   6       56.41       79.99     13.02 o 
 -10   6   6        0.19       -1.71     11.00 o 
  -9   6   6        2.55       -3.20      8.55 o 
  -8   6   6       54.82       75.73     15.81 o 
  -7   6   6      154.29      145.34     16.10 o 
  -6   6   6       43.54       36.98      7.73 o 
  -5   6   6        0.05       -8.29      5.59 o 
  -4   6   6      179.38      199.87     10.20 o 
  -3   6   6        6.81       16.12      7.64 o 
  -2   6   6      163.81      198.50     12.95 o 
  -1   6   6       60.46       69.12      9.68 o 
   0   6   6      613.54      595.69     16.27 o 
   1   6   6      122.53      136.90      8.66 o 
   2   6   6       75.65       78.10      7.62 o 
   3   6   6        1.45       -5.48      5.84 o 
   4   6   6        0.64       -6.66      6.55 o 
   5   6   6       39.84       34.91      8.27 o 
   6   6   6      261.14      263.29     14.68 o 
   7   6   6       72.79       75.48     11.12 o 
   8   6   6      446.12      467.68     17.60 o 
   9   6   6       48.47       38.98     12.93 o 
  10   6   6       20.75       25.22     13.23 o 
  11   6   6       22.18       19.96     17.46 o 
  12   6   6        7.86      -20.53     23.38 o 
 -14   7   6        3.96        5.94     19.16 o 
 -13   7   6        9.62      -23.12     15.42 o 
 -12   7   6        3.84      -10.22     13.63 o 
 -11   7   6       61.87       40.82     48.84 o 
 -10   7   6        9.48        8.47     10.66 o 
  -9   7   6       33.41       22.64     10.02 o 
  -8   7   6      163.52      192.29     14.28 o 
  -7   7   6      123.72      158.73     12.00 o 
  -6   7   6       42.93       55.85      8.29 o 
  -5   7   6      281.31      219.86     10.53 o 
  -4   7   6      302.38      278.83     11.11 o 
  -3   7   6      275.07      293.82     13.46 o 
  -2   7   6        0.00       -4.39      7.05 o 
  -1   7   6      553.56      567.71     12.24 o 
   0   7   6     3082.43     2750.57     32.87 o 
   1   7   6      533.73      567.88     13.58 o 
   2   7   6        0.02        3.43      5.71 o 
   3   7   6      180.06      184.60     12.34 o 
   4   7   6       18.71        8.80      8.52 o 
   5   7   6        0.06       -6.04      7.60 o 
   6   7   6        0.00        6.69      8.22 o 
   7   7   6       31.27       47.75     10.48 o 
   8   7   6       42.85       66.71     11.26 o 
   9   7   6        3.75       15.18     11.93 o 
  10   7   6       37.86       54.09     14.74 o 
  11   7   6       12.86       12.39     14.09 o 
  12   7   6       14.01       15.03     27.15 o 
 -14   8   6        0.43      -19.28     17.64 o 
 -13   8   6        0.04        2.68     26.65 o 
 -12   8   6       21.17       20.12     15.97 o 
 -11   8   6       85.72       65.34     16.59 o 
 -10   8   6        1.44       -8.88      9.24 o 
  -9   8   6      146.94      133.29     17.91 o 
  -8   8   6       49.12       76.09     10.82 o 
  -7   8   6        3.34        8.01      7.34 o 
  -6   8   6       77.95       95.70      9.64 o 
  -5   8   6       42.05       56.79      8.18 o 
  -4   8   6      151.74      184.72     11.28 o 
  -3   8   6      286.32      283.87     13.94 o 
  -2   8   6       10.67        3.87      7.55 o 
  -1   8   6       42.12       78.89      7.07 o 
   0   8   6      316.43      339.34     10.96 o 
   1   8   6       57.55       65.71      7.55 o 
   2   8   6       32.34       41.14      6.99 o 
   3   8   6       47.30       36.09      9.35 o 
   4   8   6        0.07       -6.14      8.33 o 
   5   8   6        1.39      -12.17      8.69 o 
   6   8   6       85.10       75.12     10.56 o 
   7   8   6      453.69      418.11     16.10 o 
   8   8   6        1.83       -0.40      9.65 o 
   9   8   6        4.63       -5.77      9.96 o 
  10   8   6       69.27       70.82     15.33 o 
  11   8   6        0.25      -13.57     14.70 o 
 -14   9   6        1.65        1.20     30.73 o 
 -13   9   6       15.80        1.13     20.21 o 
 -12   9   6        7.80       13.41     15.17 o 
 -11   9   6        0.12      -10.90     18.89 o 
 -10   9   6       14.81        9.62     10.58 o 
  -9   9   6       41.11       43.31     10.74 o 
  -8   9   6      560.32      507.69     16.80 o 
  -7   9   6        5.43        7.82      7.60 o 
  -6   9   6        0.08       -6.41      7.97 o 
  -5   9   6        0.04       -4.62      6.25 o 
  -4   9   6        3.52        5.35      6.59 o 
  -3   9   6       54.89       57.53      9.55 o 
  -2   9   6        4.39       -1.43      7.92 o 
  -1   9   6      319.34      293.99     13.67 o 
   0   9   6      140.09      140.38      9.31 o 
   1   9   6      175.56      156.54      9.70 o 
   2   9   6        8.91       17.63     11.60 o 
   3   9   6        0.16       -2.67     10.47 o 
   4   9   6      112.81      127.40     13.67 o 
   5   9   6        0.29        5.75     10.84 o 
   6   9   6        9.17        8.03     11.09 o 
   7   9   6       34.95        9.63     11.42 o 
   8   9   6        9.72        0.90     10.13 o 
   9   9   6        2.51       12.53     10.67 o 
  10   9   6        4.98      -24.15     16.10 o 
  11   9   6        2.81      -15.55     14.23 o 
 -13  10   6        0.01        5.71     17.24 o 
 -12  10   6       21.65       18.58     18.92 o 
 -11  10   6       25.12       19.11     14.34 o 
 -10  10   6       88.81       76.57     16.81 o 
  -9  10   6        6.98       -2.51      9.81 o 
  -8  10   6        9.30       10.61      8.85 o 
  -7  10   6        3.57       -2.03      8.08 o 
  -6  10   6       97.15      113.31     11.22 o 
  -5  10   6        7.04        5.19      7.28 o 
  -4  10   6       81.62       52.36      8.83 o 
  -3  10   6       21.96       24.86      8.01 o 
  -2  10   6        1.12       -4.26      7.58 o 
  -1  10   6       48.37       45.62      9.99 o 
   0  10   6      119.95      131.43     13.20 o 
   1  10   6       18.56       15.91      8.22 o 
   2  10   6        1.46       -7.75      8.33 o 
   3  10   6      140.50      118.93     12.77 o 
   4  10   6      297.68      316.20     15.91 o 
   5  10   6      158.24      185.05     28.34 o 
   6  10   6       91.33      114.14     14.37 o 
   7  10   6       10.78       -2.39     10.60 o 
   8  10   6        1.41        5.10     11.82 o 
   9  10   6        0.73        2.38     14.41 o 
  10  10   6       10.69       22.41     14.17 o 
  11  10   6       49.69       55.18     18.81 o 
 -13  11   6        5.98        3.16     17.32 o 
 -12  11   6       34.48       39.33     17.42 o 
 -11  11   6        3.84       11.47     15.75 o 
 -10  11   6        0.03        1.79     13.17 o 
  -9  11   6       25.73       29.44     11.34 o 
  -8  11   6       25.88       16.29      9.60 o 
  -7  11   6       89.15       98.91     11.53 o 
  -6  11   6        0.43        0.71      8.26 o 
  -5  11   6        3.62        0.30      7.13 o 
  -4  11   6      530.19      480.52     15.36 o 
  -3  11   6       44.40       58.75     11.35 o 
  -2  11   6       34.97       20.50      9.21 o 
  -1  11   6        1.98       -4.40     11.29 o 
   0  11   6        0.25       11.50      8.68 o 
   1  11   6      115.89      144.38     12.55 o 
   2  11   6       58.80       68.75     10.81 o 
   3  11   6       53.28       50.18     11.16 o 
   4  11   6       67.82       82.20     12.87 o 
   5  11   6      185.17      182.73     16.34 o 
   6  11   6       70.55       54.23     12.49 o 
   7  11   6       79.05       86.29     14.93 o 
   8  11   6       14.58       -8.97     12.18 o 
   9  11   6        2.87        1.14     12.91 o 
  10  11   6        1.41        3.16     14.74 o 
 -13  12   6        0.61       13.00     28.88 o 
 -12  12   6       20.55        1.58     23.58 o 
 -11  12   6        6.77       -2.45     15.82 o 
 -10  12   6       14.35       10.45     15.37 o 
  -9  12   6       15.39       17.19     14.65 o 
  -8  12   6      130.52      176.48     16.36 o 
  -7  12   6        2.60        7.41      8.51 o 
  -6  12   6        0.61        0.13      8.42 o 
  -5  12   6       77.61       74.17     10.28 o 
  -4  12   6       22.78       15.20      8.24 o 
  -3  12   6       27.74       21.11      8.54 o 
  -2  12   6      482.54      357.73     16.93 o 
  -1  12   6        2.65        1.13      9.19 o 
   0  12   6      107.17      112.85     12.72 o 
   1  12   6      365.02      340.11     34.04 o 
   2  12   6      273.74      288.50     15.65 o 
   3  12   6       41.73       28.46     10.97 o 
   4  12   6       58.46       54.96     12.14 o 
   5  12   6       47.97       25.02     11.70 o 
   6  12   6        1.61       -7.41     10.91 o 
   7  12   6        7.28        6.76     11.86 o 
   8  12   6        4.96        0.17     12.57 o 
   9  12   6        0.57       13.33     15.69 o 
  10  12   6       10.93      -12.13     15.03 o 
 -12  13   6       14.96       11.37     18.15 o 
 -11  13   6        1.39       -9.23     16.24 o 
 -10  13   6        0.25       -0.55     24.62 o 
  -9  13   6        4.70        3.81     15.02 o 
  -8  13   6        3.47      -15.33     15.79 o 
  -7  13   6      159.37      172.52     14.11 o 
  -6  13   6       27.54       19.27      9.59 o 
  -5  13   6      225.49      271.38     15.64 o 
  -4  13   6       14.10       10.30      8.27 o 
  -3  13   6      291.00      251.06     13.22 o 
  -2  13   6      890.95      808.31     23.66 o 
  -1  13   6        9.42       19.09     10.30 o 
   0  13   6      793.45      745.44     35.96 o 
   1  13   6       98.94       96.99     16.93 o 
   2  13   6      149.30      140.06     40.04 o 
   3  13   6        0.21       -5.83     13.16 o 
   4  13   6      239.12      236.60     16.96 o 
   5  13   6        3.64        7.04     11.03 o 
   6  13   6       15.02        2.83     11.58 o 
   7  13   6       30.10       24.73     12.85 o 
   8  13   6        7.92       10.81     16.88 o 
   9  13   6        0.36      -17.10     15.32 o 
  10  13   6        5.78       -2.03     18.35 o 
 -12  14   6        0.01       12.62     18.77 o 
 -11  14   6        0.70        1.22     16.70 o 
 -10  14   6       17.57       20.05     17.17 o 
  -9  14   6        4.48       15.22     16.53 o 
  -8  14   6       69.47       77.02     17.96 o 
  -7  14   6        0.06        5.20      9.83 o 
  -6  14   6      106.96       97.41     11.82 o 
  -5  14   6      156.89      169.34     15.06 o 
  -4  14   6        5.33       -1.42      8.63 o 
  -3  14   6      723.60      686.33     19.38 o 
  -2  14   6       29.68       14.80     10.95 o 
  -1  14   6      401.34      418.97     23.35 o 
   0  14   6        8.69       42.69     14.95 o 
   1  14   6      145.30      157.75     19.84 o 
   2  14   6        8.31       12.50     23.88 o 
   3  14   6        1.07        8.18     13.47 o 
   4  14   6      311.82      274.41     16.86 o 
   5  14   6        6.20       -7.31     13.06 o 
   6  14   6       11.63       -5.02     12.24 o 
   7  14   6        7.61        0.22     12.37 o 
   8  14   6        0.60        5.03     13.95 o 
   9  14   6        0.00      -18.75     19.53 o 
 -11  15   6        3.04        3.13     16.91 o 
 -10  15   6        0.06      -19.35     14.99 o 
  -9  15   6        0.05      -23.08     15.39 o 
  -8  15   6       32.22       54.45     22.03 o 
  -7  15   6       20.77       20.07     15.85 o 
  -6  15   6      159.86      159.78     16.62 o 
  -5  15   6       25.65       24.03      9.92 o 
  -4  15   6       20.55       17.11      9.82 o 
  -3  15   6      181.75      202.09     14.64 o 
  -2  15   6        0.36       -2.34     11.92 o 
  -1  15   6       43.19       34.03     13.91 o 
   0  15   6        6.93       -2.78     12.95 o 
   1  15   6       30.46       50.61     18.01 o 
   2  15   6       25.98       22.07     31.51 o 
   3  15   6      176.74      183.05     22.03 o 
   4  15   6        0.83      -15.49     13.46 o 
   5  15   6       10.47       -0.10     12.57 o 
   6  15   6        3.12        2.16     12.91 o 
   7  15   6        0.00       -1.55     13.08 o 
   8  15   6        7.52        0.24     13.46 o 
   9  15   6        0.69      -13.61     15.20 o 
 -10  16   6        1.37       -7.41     17.87 o 
  -9  16   6       17.18      -20.80     17.83 o 
  -8  16   6       22.10       24.19     17.05 o 
  -7  16   6       99.18       77.58     19.82 o 
  -6  16   6        0.52        1.79     11.95 o 
  -5  16   6        1.98        1.32      9.75 o 
  -4  16   6       81.29       81.41     11.41 o 
  -3  16   6        2.83        5.09      9.12 o 
  -2  16   6       89.16       81.89     13.40 o 
  -1  16   6        6.64       -9.18     12.48 o 
   0  16   6      101.83       65.73     17.21 o 
   1  16   6       74.58       93.10     18.80 o 
   2  16   6       20.98       19.38     16.00 o 
   3  16   6       73.24       55.88     17.36 o 
   4  16   6        4.35      -21.47     27.56 o 
   5  16   6       13.68       29.29     17.96 o 
   6  16   6        3.08       18.09     13.45 o 
   7  16   6        1.07      -16.81     13.94 o 
   8  16   6        0.49      -12.69     14.45 o 
 -10  17   6        0.26       27.70     30.02 o 
  -9  17   6        5.47       14.73     19.80 o 
  -8  17   6        9.76        0.28     16.08 o 
  -7  17   6       18.46       22.10     16.09 o 
  -6  17   6        0.03       12.32     15.02 o 
  -5  17   6       16.20       25.16     10.62 o 
  -4  17   6       22.51       34.97     10.80 o 
  -3  17   6        1.03       -8.10     10.27 o 
  -2  17   6        0.15        3.64     13.25 o 
  -1  17   6       17.99       28.76     17.37 o 
   0  17   6        0.05       -6.11     16.97 o 
   1  17   6        8.63       -6.89     15.08 o 
   2  17   6        3.25       -6.17     14.36 o 
   3  17   6        0.09      -10.04     47.66 o 
   4  17   6        0.01      -13.81     15.66 o 
   5  17   6        0.03       21.44     16.53 o 
   6  17   6       10.41        8.09     18.01 o 
   7  17   6        2.87        2.23     14.58 o 
  -9  18   6        3.84      -12.50     19.97 o 
  -8  18   6        7.70       30.30     18.80 o 
  -7  18   6       37.77       32.74     17.09 o 
  -6  18   6        2.01       -8.40     15.42 o 
  -5  18   6        1.99       25.46     16.03 o 
  -4  18   6        0.49       -0.83     15.00 o 
  -3  18   6       11.38      -16.86     11.24 o 
  -2  18   6        1.11      -16.82     11.21 o 
  -1  18   6       51.69       69.38     28.84 o 
   0  18   6       18.54       15.11     16.08 o 
   1  18   6        8.99        8.17     15.29 o 
   2  18   6       23.05       -4.72     15.27 o 
   3  18   6       20.27       25.19     16.51 o 
   4  18   6        3.40      -15.85     15.91 o 
   5  18   6        2.92       17.80     17.63 o 
   6  18   6        4.24      -14.33     18.22 o 
  -8  19   6        0.05        1.94     24.46 o 
  -7  19   6        8.74      -26.30     17.60 o 
  -6  19   6        0.49       -2.79     17.59 o 
  -5  19   6       11.58       -5.56     15.34 o 
  -4  19   6        0.12      -14.89     13.80 o 
  -3  19   6        5.75       -1.72     12.37 o 
  -2  19   6        2.57        3.03     12.59 o 
  -1  19   6       20.57       32.24     16.68 o 
   0  19   6        0.53       -2.04     15.72 o 
   1  19   6        3.80       -4.33     23.82 o 
   2  19   6        6.39       16.36     16.64 o 
   3  19   6       12.28       12.52     18.11 o 
   4  19   6        7.73      -19.61     16.33 o 
   5  19   6        0.10      -14.14     17.07 o 
  -7  20   6        5.35       -9.61     23.14 o 
  -6  20   6       15.00        9.01     19.10 o 
  -5  20   6        0.52       16.54     18.27 o 
  -4  20   6        4.98        6.83     15.81 o 
  -3  20   6        2.20       13.95     13.37 o 
  -2  20   6        1.95       -2.02     13.09 o 
  -1  20   6        6.81       -4.48     13.23 o 
   0  20   6        2.01       19.84     16.71 o 
   1  20   6        0.05      -12.57     26.88 o 
   2  20   6        0.00       -0.17     16.65 o 
   3  20   6        2.88       12.48     19.19 o 
   4  20   6        0.04      -15.75     18.20 o 
  -5  21   6        0.07        1.28     24.83 o 
  -4  21   6        0.31        3.51     16.95 o 
  -3  21   6        5.61        3.90     40.18 o 
  -2  21   6        0.24       -9.99     17.68 o 
  -1  21   6        5.45      -10.33     14.20 o 
   0  21   6        0.99      -24.13     16.09 o 
   1  21   6        0.03       -6.22     17.96 o 
   2  21   6        1.24      -22.19     29.75 o 
 -15   1   7        3.42      -10.98     19.46 o 
 -14   1   7       10.48       11.87     17.71 o 
 -13   1   7       19.71       28.53     18.35 o 
 -12   1   7       41.32       43.75     15.79 o 
 -11   1   7      511.81      472.34     35.35 o 
 -10   1   7        3.03       50.41     14.24 o 
  -9   1   7      143.71      110.04     16.11 o 
  -8   1   7        5.89        3.41     11.03 o 
  -7   1   7        0.62       -1.16      6.98 o 
  -6   1   7       13.59        0.09      6.51 o 
  -5   1   7     1738.66     1840.26     43.43 o 
  -4   1   7     1411.13     1546.76     28.31 o 
  -3   1   7      334.22      300.72     10.99 o 
  -2   1   7       10.03        2.78      7.49 o 
  -1   1   7        0.47       -0.55      7.33 o 
   0   1   7       73.18       84.44      8.84 o 
   1   1   7      197.34      201.72      8.90 o 
   2   1   7      529.94      597.74     11.94 o 
   3   1   7       23.80       18.33      5.60 o 
   4   1   7      214.60      217.81      8.80 o 
   5   1   7       12.37        7.79      8.41 o 
   6   1   7       49.80       45.68     10.28 o 
   7   1   7       20.15       21.86     10.41 o 
   8   1   7       31.36       11.11     13.23 o 
   9   1   7       35.99       32.98     17.00 o 
  10   1   7       34.54       34.52     16.73 o 
  11   1   7        9.80       -5.81     15.88 o 
  12   1   7        8.09       21.94     18.25 o 
 -14   2   7        0.03        5.12     22.20 o 
 -13   2   7        0.42       -4.04     15.20 o 
 -12   2   7        7.45        2.21     14.26 o 
 -11   2   7       51.23       89.09     17.27 o 
 -10   2   7      325.48      369.95     22.34 o 
  -9   2   7       10.34        5.83     18.42 o 
  -8   2   7        0.21       -2.35      7.31 o 
  -7   2   7        1.51       -4.36      6.74 o 
  -6   2   7       51.30       54.30      8.66 o 
  -5   2   7      176.38      183.31     11.03 o 
  -4   2   7      117.66      153.45     14.96 o 
  -3   2   7       13.51       25.66      8.14 o 
  -2   2   7      113.31      142.87     18.09 o 
  -1   2   7      333.48      347.51     13.90 o 
   0   2   7      109.30      133.45     15.14 o 
   1   2   7      165.26      184.45     10.07 o 
   2   2   7      203.26      204.83      8.08 o 
   3   2   7        0.67        1.14      5.17 o 
   4   2   7       21.51       27.12      6.11 o 
   5   2   7       12.10       10.98      6.14 o 
   6   2   7       12.07       19.66      9.56 o 
   7   2   7       12.75       -6.61      9.74 o 
   8   2   7       45.26       48.34     11.66 o 
   9   2   7       11.42       10.82     13.61 o 
  10   2   7       30.59       61.63     17.36 o 
  11   2   7       16.50      -22.19     14.91 o 
  12   2   7        1.13       -3.27     18.81 o 
 -14   3   7        1.40       -7.06     31.94 o 
 -13   3   7       37.35       89.48     32.52 o 
 -12   3   7       16.88       22.47     14.91 o 
 -11   3   7       25.45       26.93     14.56 o 
 -10   3   7      349.65      321.10     16.06 o 
  -9   3   7        1.44        2.26      8.87 o 
  -8   3   7       16.74       15.98      8.38 o 
  -7   3   7      129.90      111.99     11.08 o 
  -6   3   7      247.61      272.94     12.69 o 
  -5   3   7      610.74      635.48     15.56 o 
  -4   3   7       23.14       23.65      6.40 o 
  -3   3   7        4.92       -5.25      7.18 o 
  -2   3   7      182.62      144.05     14.07 o 
  -1   3   7      748.22      710.73     22.28 o 
   0   3   7       25.96       35.51      6.33 o 
   1   3   7      153.55      154.38     13.24 o 
   2   3   7        0.74       -5.51      5.99 o 
   3   3   7      132.65      149.57      9.16 o 
   4   3   7       71.13       66.13      7.19 o 
   5   3   7        3.96       -3.49      6.01 o 
   6   3   7       38.91       25.02      9.02 o 
   7   3   7       19.21        9.31      8.81 o 
   8   3   7      119.59      131.80     15.32 o 
   9   3   7       18.46        4.86     14.07 o 
  10   3   7       24.70       34.04     16.08 o 
  11   3   7        0.22        8.27     16.24 o 
 -14   4   7        0.31       34.07     27.53 o 
 -13   4   7        9.63       28.09     15.86 o 
 -12   4   7      133.14      185.97     22.24 o 
 -11   4   7        1.41       -0.49     10.45 o 
 -10   4   7      454.18      428.40     18.29 o 
  -9   4   7      202.36      227.48     25.79 o 
  -8   4   7       39.73       20.89     12.70 o 
  -7   4   7       85.20       99.82     10.85 o 
  -6   4   7        0.02        1.20      6.71 o 
  -5   4   7       58.50       66.67      7.99 o 
  -4   4   7      165.30      168.15     10.10 o 
  -3   4   7       65.37       64.58      9.72 o 
  -2   4   7      247.29      248.62     12.93 o 
  -1   4   7      224.70      225.35     12.57 o 
   0   4   7      932.05      922.65     18.04 o 
   1   4   7      210.03      197.27      9.54 o 
   2   4   7       19.68        6.20      6.31 o 
   3   4   7       52.74       45.90      6.96 o 
   4   4   7        6.57       -4.31      6.11 o 
   5   4   7       38.36       45.20      9.33 o 
   6   4   7        5.88        7.59     10.86 o 
   7   4   7       34.88       38.06     10.42 o 
   8   4   7       28.01       34.30     11.97 o 
   9   4   7       43.74       51.68     13.86 o 
  10   4   7       48.22       58.58     20.00 o 
  11   4   7       20.06       16.51     17.67 o 
 -14   5   7        3.02       23.28     29.41 o 
 -13   5   7        6.24       -6.34     16.88 o 
 -12   5   7       60.99       60.36     12.90 o 
 -11   5   7        9.26        8.22     10.88 o 
 -10   5   7       45.02       57.02     12.35 o 
  -9   5   7       55.33       59.88     13.49 o 
  -8   5   7        5.06       13.18      8.55 o 
  -7   5   7       82.35       87.41     10.74 o 
  -6   5   7        5.41       -0.26      6.49 o 
  -5   5   7      205.34      212.26     12.26 o 
  -4   5   7        0.04       -4.63      5.69 o 
  -3   5   7       58.84       58.33      9.52 o 
  -2   5   7      681.86      677.89     19.22 o 
  -1   5   7      120.23      115.81      7.52 o 
   0   5   7       98.09      100.38      7.95 o 
   1   5   7      247.97      243.80     10.05 o 
   2   5   7      477.32      480.03     13.47 o 
   3   5   7       82.86      106.94      9.42 o 
   4   5   7        1.70       -1.60      7.51 o 
   5   5   7      141.22      123.40     11.28 o 
   6   5   7       19.95       30.25      9.69 o 
   7   5   7      686.73      682.21     19.65 o 
   8   5   7        4.08       -4.67     13.04 o 
   9   5   7       13.88       -1.68     12.08 o 
  10   5   7        0.26       -0.52     23.07 o 
  11   5   7        2.25       16.86     17.24 o 
 -14   6   7        2.39       51.41     28.61 o 
 -13   6   7       26.17        8.13     16.61 o 
 -12   6   7        4.04        5.58     11.69 o 
 -11   6   7       26.74        7.75     10.35 o 
 -10   6   7        6.54       25.60     11.06 o 
  -9   6   7       61.63       74.18     19.99 o 
  -8   6   7       33.09       20.71      9.66 o 
  -7   6   7       56.06       48.08     10.15 o 
  -6   6   7        0.04       -6.78      6.66 o 
  -5   6   7       98.04       95.44     11.59 o 
  -4   6   7      156.55      191.84     10.58 o 
  -3   6   7       81.32       76.20     10.66 o 
  -2   6   7      211.49      209.06     13.82 o 
  -1   6   7      205.91      234.23     13.03 o 
   0   6   7        6.63       -2.88      5.50 o 
   1   6   7        0.18       -2.27      5.96 o 
   2   6   7       67.90       71.04      8.25 o 
   3   6   7       54.54       74.03      8.48 o 
   4   6   7       28.02       23.77      9.81 o 
   5   6   7        6.92       -2.01      7.98 o 
   6   6   7      548.20      543.13     19.85 o 
   7   6   7      204.57      195.69     14.91 o 
   8   6   7       71.07       84.14     12.43 o 
   9   6   7       90.42      101.86     15.03 o 
  10   6   7        6.50        8.93     15.34 o 
  11   6   7       22.63       13.99     29.08 o 
 -14   7   7        0.07      -29.82     24.89 o 
 -13   7   7        1.24       -0.91     19.33 o 
 -12   7   7        0.76       -4.37     13.29 o 
 -11   7   7       57.03       48.53     13.08 o 
 -10   7   7      162.35      160.39     17.16 o 
  -9   7   7       22.83       16.99     10.18 o 
  -8   7   7       34.44       50.18     10.49 o 
  -7   7   7       23.62       17.42      8.06 o 
  -6   7   7        2.99        4.59      7.01 o 
  -5   7   7       13.08       -3.01      7.62 o 
  -4   7   7        0.05        4.99      6.56 o 
  -3   7   7       78.79       85.06     11.20 o 
  -2   7   7       43.95       43.74     10.00 o 
  -1   7   7      227.19      205.27     12.50 o 
   0   7   7       58.64       31.05      9.05 o 
   1   7   7       31.55       48.59      7.52 o 
   2   7   7       67.97       83.98      8.87 o 
   3   7   7       18.01       17.77      9.23 o 
   4   7   7       22.65       13.68     13.08 o 
   5   7   7       20.15       -1.96     10.32 o 
   6   7   7       85.75       74.34     12.83 o 
   7   7   7        8.74        2.42     12.31 o 
   8   7   7      129.67      150.32     14.59 o 
   9   7   7        0.10      -17.29     11.53 o 
  10   7   7        6.82       12.60     18.90 o 
  11   7   7        2.19      -13.47     17.05 o 
 -14   8   7        0.01        6.45     18.22 o 
 -13   8   7        3.46      -14.45     15.69 o 
 -12   8   7        6.29        6.33     15.97 o 
 -11   8   7        6.05       16.22     11.13 o 
 -10   8   7       48.15       69.45     12.36 o 
  -9   8   7       51.32       51.90     11.26 o 
  -8   8   7       93.45      113.12     11.75 o 
  -7   8   7        3.58        4.78      7.66 o 
  -6   8   7      148.95      199.65     13.00 o 
  -5   8   7        9.75       12.64      7.58 o 
  -4   8   7       78.93       79.60      9.65 o 
  -3   8   7       22.68       11.17     11.00 o 
  -2   8   7       14.38       -2.85      9.86 o 
  -1   8   7       16.57       13.67      8.85 o 
   0   8   7     1089.25      929.84     23.03 o 
   1   8   7        0.00       -8.96      5.97 o 
   2   8   7       16.01       16.16      8.62 o 
   3   8   7        4.40       -6.33      8.46 o 
   4   8   7        3.61        8.46      9.73 o 
   5   8   7      202.72      226.27     17.38 o 
   6   8   7       25.03       28.30     11.71 o 
   7   8   7        8.33       -4.41      9.59 o 
   8   8   7       12.04       19.74     11.13 o 
   9   8   7       20.02       35.61     13.44 o 
  10   8   7        9.53        7.96     13.98 o 
  11   8   7        2.39        5.39     17.75 o 
 -13   9   7        0.40      -19.30     32.28 o 
 -12   9   7       11.05       42.46     26.55 o 
 -11   9   7       26.77       25.65     15.55 o 
 -10   9   7       10.99        2.57     10.16 o 
  -9   9   7        2.54      -16.85     11.23 o 
  -8   9   7       21.84       22.74      9.28 o 
  -7   9   7       41.46       40.99      9.58 o 
  -6   9   7       13.22       -6.57      7.74 o 
  -5   9   7      263.18      254.58     12.50 o 
  -4   9   7      114.14      138.85     11.22 o 
  -3   9   7        0.75      -11.45     12.07 o 
  -2   9   7      161.78      185.72     16.38 o 
  -1   9   7      185.24      211.49     18.74 o 
   0   9   7      443.55      399.30     16.32 o 
   1   9   7        0.09      -10.45      7.64 o 
   2   9   7       12.27       20.93     10.98 o 
   3   9   7       56.82       48.10     11.00 o 
   4   9   7       37.73       37.34     11.05 o 
   5   9   7      336.44      308.38     17.18 o 
   6   9   7       24.29       22.07     11.54 o 
   7   9   7       28.07       17.29     12.47 o 
   8   9   7       38.94       43.21     13.22 o 
   9   9   7       13.44        5.24     11.88 o 
  10   9   7        0.22      -20.51     13.68 o 
 -13  10   7        5.84        1.61     19.13 o 
 -12  10   7       31.89       47.12     18.33 o 
 -11  10   7       29.79       44.84     16.93 o 
 -10  10   7        6.52      -12.17     11.74 o 
  -9  10   7       40.17       35.04     11.42 o 
  -8  10   7       20.22       29.01     10.08 o 
  -7  10   7       38.52       28.41      9.93 o 
  -6  10   7      246.79      230.60     21.88 o 
  -5  10   7        0.23       -9.05      7.75 o 
  -4  10   7       25.45       25.32      8.34 o 
  -3  10   7       10.96        4.77      9.52 o 
  -2  10   7        5.87        7.10      8.85 o 
  -1  10   7       75.90       83.40     12.58 o 
   0  10   7      402.20      434.81     17.50 o 
   1  10   7       29.27       29.48     14.20 o 
   2  10   7       24.16        6.24     12.79 o 
   3  10   7       30.78       23.60     10.71 o 
   4  10   7       15.10        5.82     10.32 o 
   5  10   7        2.03       15.13     11.51 o 
   6  10   7       54.26       63.87     12.87 o 
   7  10   7       35.95       21.96     13.49 o 
   8  10   7        2.20      -16.03     12.46 o 
   9  10   7        3.90        4.49     14.68 o 
  10  10   7        0.01       13.12     17.38 o 
 -13  11   7        1.09        4.94     17.03 o 
 -12  11   7       14.04       19.25     16.57 o 
 -11  11   7        5.76       17.44     16.16 o 
 -10  11   7        1.15       -7.29     14.09 o 
  -9  11   7       45.98       43.15     11.90 o 
  -8  11   7       25.17       10.63     10.07 o 
  -7  11   7       23.69       17.57      9.58 o 
  -6  11   7      258.67      288.50     15.48 o 
  -5  11   7       53.52       44.67      9.80 o 
  -4  11   7        3.29        1.73      7.89 o 
  -3  11   7      320.49      308.84     16.13 o 
  -2  11   7        2.55        9.71     10.29 o 
  -1  11   7       44.68       38.74     11.14 o 
   0  11   7       46.26       33.22     11.09 o 
   1  11   7      725.45      717.81     29.56 o 
   2  11   7       27.60       33.33     14.98 o 
   3  11   7        0.01      -11.24     13.14 o 
   4  11   7       20.32       22.98     15.61 o 
   5  11   7       28.36       15.83     14.83 o 
   6  11   7       31.56       22.52     12.48 o 
   7  11   7        4.03       -7.49     12.59 o 
   8  11   7       13.23      -16.02     13.01 o 
   9  11   7        9.01        9.59     16.11 o 
  10  11   7       18.17        7.56     19.32 o 
 -12  12   7       17.82       21.93     23.78 o 
 -11  12   7        0.00       -2.23     24.09 o 
 -10  12   7       18.99       25.24     16.73 o 
  -9  12   7        0.27        7.67     11.32 o 
  -8  12   7        8.88       11.62      9.84 o 
  -7  12   7        9.33       -8.62     10.50 o 
  -6  12   7       96.41       84.33     11.25 o 
  -5  12   7       33.66       31.41      9.57 o 
  -4  12   7        0.12        2.90      8.11 o 
  -3  12   7      159.95      185.44     13.72 o 
  -2  12   7      148.12      146.49     18.53 o 
  -1  12   7      180.09      195.03     15.90 o 
   0  12   7      109.01      121.80     18.71 o 
   1  12   7      885.71      796.46     31.60 o 
   2  12   7        8.84        1.17     13.56 o 
   3  12   7        1.61        1.29     34.51 o 
   4  12   7       43.78       55.37     16.63 o 
   5  12   7        5.71      -15.58     10.39 o 
   6  12   7        3.29        3.06     14.89 o 
   7  12   7        4.27       -4.59     12.48 o 
   8  12   7        0.02      -19.71     13.14 o 
   9  12   7        0.08        2.70     16.38 o 
 -12  13   7        1.02      -23.99     24.49 o 
 -11  13   7        0.01      -13.78     16.30 o 
 -10  13   7        0.54      -12.91     15.43 o 
  -9  13   7       25.22       32.56     16.66 o 
  -8  13   7       39.83       61.75     12.03 o 
  -7  13   7       19.47       24.91     10.06 o 
  -6  13   7      173.03      199.09     15.46 o 
  -5  13   7      226.92      215.50     14.77 o 
  -4  13   7      181.09      199.56     14.42 o 
  -3  13   7      135.20      132.32     12.54 o 
  -2  13   7      441.15      438.69     18.94 o 
  -1  13   7        0.17        6.96     13.98 o 
   0  13   7        0.00       -8.42     13.83 o 
   1  13   7       12.99        9.51     14.59 o 
   2  13   7       11.49       25.55     15.67 o 
   3  13   7       44.79       46.65     16.14 o 
   4  13   7        0.18       -5.09     14.78 o 
   5  13   7      123.01      115.24     20.88 o 
   6  13   7       14.42       11.96     12.56 o 
   7  13   7        6.83      -14.26     13.39 o 
   8  13   7       16.26       -8.43     13.48 o 
   9  13   7        1.14       -9.12     19.58 o 
 -11  14   7       15.44       26.44     18.54 o 
 -10  14   7       25.57       52.94     22.47 o 
  -9  14   7       23.96       28.49     18.51 o 
  -8  14   7       31.18       18.23     15.58 o 
  -7  14   7       11.21        7.03     10.27 o 
  -6  14   7        0.08       -7.75     11.75 o 
  -5  14   7        0.15        4.97      9.09 o 
  -4  14   7        8.28       -4.91      9.16 o 
  -3  14   7       31.39       22.16     10.90 o 
  -2  14   7      213.18      182.49     17.59 o 
  -1  14   7        4.28       -5.90     16.46 o 
   0  14   7      104.00      114.86     19.31 o 
   1  14   7       10.51       13.26     15.19 o 
   2  14   7      119.59      104.59     18.72 o 
   3  14   7       31.22       21.63     15.30 o 
   4  14   7        0.01        4.84     15.42 o 
   5  14   7        6.15       30.46     25.77 o 
   6  14   7        2.36      -31.45     40.55 o 
   7  14   7        0.20      -10.55     16.61 o 
   8  14   7        0.00      -19.62     14.29 o 
 -11  15   7        7.03        6.83     17.86 o 
 -10  15   7        6.02        9.79     17.22 o 
  -9  15   7        9.53        9.98     32.11 o 
  -8  15   7        4.01        8.23     16.62 o 
  -7  15   7        2.69       14.46     10.84 o 
  -6  15   7        7.58       17.24     10.41 o 
  -5  15   7       72.47       79.64     12.16 o 
  -4  15   7        9.06        2.52      9.31 o 
  -3  15   7       53.88       39.95     10.38 o 
  -2  15   7       41.13       41.54     19.80 o 
  -1  15   7        0.01      -16.31     13.44 o 
   0  15   7        1.93       -0.27     20.41 o 
   1  15   7       29.43       26.31     16.95 o 
   2  15   7        0.30        3.11     14.19 o 
   3  15   7        5.97       13.80     15.01 o 
   4  15   7        4.28       11.56     34.95 o 
   5  15   7       20.76        3.90     18.76 o 
   6  15   7        0.13       -3.43     16.34 o 
   7  15   7        5.69      -19.91     17.91 o 
   8  15   7        1.78       -5.06     15.28 o 
 -10  16   7        0.27      -15.98     18.00 o 
  -9  16   7        3.47       13.60     19.59 o 
  -8  16   7        4.47        3.09     15.69 o 
  -7  16   7        1.34      -15.89     15.25 o 
  -6  16   7       24.79       27.08     11.13 o 
  -5  16   7       22.94       29.60     10.69 o 
  -4  16   7       30.95       15.95     10.17 o 
  -3  16   7       32.79       29.88     11.63 o 
  -2  16   7        0.07      -12.59     16.80 o 
  -1  16   7        9.76       -3.49     14.82 o 
   0  16   7       28.54       25.21     16.67 o 
   1  16   7       52.99       22.17     15.31 o 
   2  16   7        0.66        0.36     14.64 o 
   3  16   7        5.53       11.96     15.79 o 
   4  16   7        4.40      -22.81     15.21 o 
   5  16   7        0.63       -6.24     16.57 o 
   6  16   7        1.99       20.51     19.46 o 
   7  16   7        0.05      -23.13     18.31 o 
  -9  17   7        1.24      -28.09     18.73 o 
  -8  17   7        0.62       -5.97     20.31 o 
  -7  17   7        0.13      -14.08     17.84 o 
  -6  17   7       10.31        8.74     13.58 o 
  -5  17   7        0.86      -13.22     10.16 o 
  -4  17   7        6.46       -3.91     10.33 o 
  -3  17   7        6.49       -7.08     10.96 o 
  -2  17   7        2.16       -9.43     11.71 o 
  -1  17   7       65.13       54.51     17.33 o 
   0  17   7        2.08       -0.58     14.29 o 
   1  17   7        0.03       -3.03     15.38 o 
   2  17   7       11.83       15.61     16.72 o 
   3  17   7        5.54      -15.20     14.62 o 
   4  17   7        0.00        4.29     17.70 o 
   5  17   7       10.41      -10.08     17.61 o 
   6  17   7       14.14       68.61     20.13 o 
  -8  18   7        0.38       -7.45     17.04 o 
  -7  18   7       20.14       40.16     30.16 o 
  -6  18   7        2.97      -10.08     13.66 o 
  -5  18   7        3.42        3.58     11.43 o 
  -4  18   7        3.88       18.16     12.77 o 
  -3  18   7       31.23       23.09     12.76 o 
  -2  18   7        9.84      -14.29     19.32 o 
  -1  18   7       14.06        7.92     16.36 o 
   0  18   7        0.03      -33.47     22.50 o 
   1  18   7        3.65       -4.70     17.70 o 
   2  18   7        0.13      -11.64     15.50 o 
   3  18   7       31.82       26.12     18.33 o 
   4  18   7        1.47      -10.84     17.50 o 
   5  18   7        7.44       -2.28     41.39 o 
  -7  19   7       11.22       18.30     19.22 o 
  -6  19   7        1.50       -5.05     17.89 o 
  -5  19   7       17.61       15.16     26.18 o 
  -4  19   7        4.60        0.04     12.41 o 
  -3  19   7       18.08       32.40     13.44 o 
  -2  19   7       29.19       26.54     13.13 o 
  -1  19   7       34.53       -7.50     32.15 o 
   0  19   7       28.12       12.88     17.16 o 
   1  19   7        3.16      -24.54     16.36 o 
   2  19   7        0.01        5.59     17.44 o 
   3  19   7        1.85      -24.20     16.13 o 
   4  19   7        0.37      -21.99     17.28 o 
  -5  20   7       12.86       38.41     19.72 o 
  -4  20   7       16.45       23.19     18.79 o 
  -3  20   7        3.85      -10.29     13.99 o 
  -2  20   7       22.56       17.22     15.02 o 
  -1  20   7        8.19        2.18     14.87 o 
   0  20   7        0.60       -6.33     17.08 o 
   1  20   7        0.46      -35.11     27.49 o 
   2  20   7        0.08      -20.92     18.06 o 
  -2  21   7        1.11       -0.75     14.15 o 
  -1  21   7        2.80       -8.11     14.33 o 
 -14   0   8        7.41      -28.54     22.26 o 
 -13   0   8        0.03      -30.87     20.58 o 
 -12   0   8       53.16       71.72     24.42 o 
 -11   0   8      237.22      163.74     30.63 o 
 -10   0   8      269.05      285.04     28.54 o 
  -9   0   8        4.62        6.00     17.14 o 
  -8   0   8       46.61       69.83     20.10 o 
  -7   0   8        8.45       -8.30     13.76 o 
  -6   0   8      101.67      175.07     25.70 o 
  -5   0   8      101.30      124.07     21.59 o 
  -4   0   8      203.51      237.55     23.34 o 
  -3   0   8       59.02       43.38     15.92 o 
  -2   0   8       15.11       20.14     11.39 o 
  -1   0   8      104.48      127.95     15.70 o 
   0   0   8       38.14       20.51     11.05 o 
   1   0   8      175.79      214.01     18.09 o 
   2   0   8        0.90        3.79     10.59 o 
   3   0   8        2.65       -5.52      7.81 o 
   4   0   8        0.57        6.58      9.66 o 
   5   0   8       26.14       32.19     10.38 o 
   6   0   8        8.93       -1.22     11.39 o 
   7   0   8       24.59       35.22     19.36 o 
   8   0   8       99.48      101.74     26.99 o 
   9   0   8       13.94       15.79     21.86 o 
  10   0   8       14.07       21.93     22.26 o 
  11   0   8       14.75       27.39     26.51 o 
 -14   1   8        0.06      -15.37     17.95 o 
 -13   1   8        8.48       -6.95     15.97 o 
 -12   1   8       27.10       32.71     33.02 o 
 -11   1   8       33.23       42.99     15.63 o 
 -10   1   8        9.67       13.41     24.56 o 
  -9   1   8       26.00        9.01     13.53 o 
  -8   1   8        0.40       -7.36     12.55 o 
  -7   1   8        0.04        3.11     10.86 o 
  -6   1   8        0.14      -14.55      9.70 o 
  -5   1   8        9.93       10.11     17.20 o 
  -4   1   8        5.78        9.02     11.03 o 
  -3   1   8       11.21        2.40      8.00 o 
  -2   1   8        2.08       -0.88     11.48 o 
  -1   1   8       71.91       88.78     11.48 o 
   0   1   8       21.58       13.86      7.92 o 
   1   1   8       61.17       62.17      7.32 o 
   2   1   8       99.13      111.19      8.11 o 
   3   1   8        1.34        5.37      5.92 o 
   4   1   8        0.47       11.93      6.68 o 
   5   1   8        4.71       -3.82      6.68 o 
   6   1   8       45.81       16.91      9.20 o 
   7   1   8       56.27       37.20     14.60 o 
   8   1   8       29.61       23.82     15.02 o 
   9   1   8        4.46        1.44     14.57 o 
  10   1   8       16.47       27.47     16.24 o 
  11   1   8       14.08       25.95     18.57 o 
 -14   2   8        6.22      -21.39     17.42 o 
 -13   2   8        0.19       -3.78     15.22 o 
 -12   2   8        0.83      -21.12     14.08 o 
 -11   2   8      147.45      162.87     20.40 o 
 -10   2   8      287.95      279.90     25.70 o 
  -9   2   8       71.71       76.77     15.66 o 
  -8   2   8       37.13       39.89     13.57 o 
  -7   2   8       48.35       14.17     11.59 o 
  -6   2   8       45.94       45.66     13.30 o 
  -5   2   8       78.55       76.42      9.67 o 
  -4   2   8       92.75       90.00      8.65 o 
  -3   2   8        7.22       -6.20      7.94 o 
  -2   2   8       31.30       15.07      9.01 o 
  -1   2   8       59.96       83.90     11.35 o 
   0   2   8      226.51      243.52     12.91 o 
   1   2   8        2.63       12.15      6.82 o 
   2   2   8       48.52       45.04      7.64 o 
   3   2   8       15.59       17.94      6.44 o 
   4   2   8       24.40        9.16      6.63 o 
   5   2   8      149.95      156.87     10.31 o 
   6   2   8       47.33       40.00     10.04 o 
   7   2   8       23.17       -3.40     11.53 o 
   8   2   8        1.84        0.37     14.42 o 
   9   2   8        2.34       -4.28     26.82 o 
  10   2   8       16.48        3.11     28.23 o 
  11   2   8       21.20       46.83     19.67 o 
 -14   3   8        1.34       14.55     18.74 o 
 -13   3   8       13.16      -26.97     17.98 o 
 -12   3   8       13.06       -8.41     21.49 o 
 -11   3   8      113.96      131.58     18.78 o 
 -10   3   8        0.77        1.32     13.67 o 
  -9   3   8       15.17        6.47     12.33 o 
  -8   3   8        5.23        7.14     12.25 o 
  -7   3   8        0.77      -15.89     10.59 o 
  -6   3   8        8.21        9.88      7.60 o 
  -5   3   8       33.26       21.66      7.45 o 
  -4   3   8        4.72       -3.13      5.73 o 
  -3   3   8        8.67       22.06      9.12 o 
  -2   3   8      136.74      173.28     14.02 o 
  -1   3   8      244.34      236.16     13.06 o 
   0   3   8       85.85       70.33      7.75 o 
   1   3   8      105.70      110.52      9.64 o 
   2   3   8       82.77       72.51      9.03 o 
   3   3   8       25.25       22.36      6.87 o 
   4   3   8       99.26      106.50      9.33 o 
   5   3   8       21.14        8.85      8.79 o 
   6   3   8        0.32       -0.82      9.55 o 
   7   3   8        1.78        6.15     11.19 o 
   8   3   8       24.56       15.54     15.29 o 
   9   3   8        5.15        8.24     15.53 o 
  10   3   8        0.12        1.40     16.07 o 
  11   3   8        0.00       24.04     17.49 o 
 -14   4   8        5.91        5.36     18.56 o 
 -13   4   8        4.84       -8.48     16.07 o 
 -12   4   8       55.29       79.39     17.84 o 
 -11   4   8        0.22      -11.13     15.30 o 
 -10   4   8      133.92      136.95     22.09 o 
  -9   4   8       17.11       27.81     13.90 o 
  -8   4   8        7.91        6.66     12.12 o 
  -7   4   8        8.38       10.69      8.93 o 
  -6   4   8       18.75        7.61      8.10 o 
  -5   4   8      180.59      208.84     11.68 o 
  -4   4   8       83.19      110.18     10.47 o 
  -3   4   8        0.63       -5.59      8.47 o 
  -2   4   8        1.42       13.29      8.79 o 
  -1   4   8      229.38      241.22     22.29 o 
   0   4   8       46.41       42.85     10.62 o 
   1   4   8      156.00      167.85     10.37 o 
   2   4   8      186.03      218.23     11.73 o 
   3   4   8      123.61      144.63     13.55 o 
   4   4   8        7.83       12.37      8.89 o 
   5   4   8       82.29       98.64     11.48 o 
   6   4   8       49.36       42.70     11.11 o 
   7   4   8        3.13       -2.39     11.21 o 
   8   4   8      164.81      188.81     24.16 o 
   9   4   8        1.10       -6.57     15.24 o 
  10   4   8        0.09       16.78     16.48 o 
 -14   5   8        2.06      -33.13     25.97 o 
 -13   5   8        0.82       11.71     17.60 o 
 -12   5   8        1.01      -19.30     14.97 o 
 -11   5   8       12.39       -4.88     13.97 o 
 -10   5   8       60.77       83.84     17.24 o 
  -9   5   8       13.98       20.31     10.56 o 
  -8   5   8      117.56      117.57     16.55 o 
  -7   5   8       14.74       13.68      9.11 o 
  -6   5   8       87.02       89.37     10.15 o 
  -5   5   8       32.27       45.17      8.10 o 
  -4   5   8        8.28        1.09      7.13 o 
  -3   5   8        6.62       -3.99      8.27 o 
  -2   5   8       15.10       20.06      9.49 o 
  -1   5   8      112.47      123.13     12.57 o 
   0   5   8        0.08       16.40      9.02 o 
   1   5   8      139.65      155.51     10.45 o 
   2   5   8        2.85       -4.05      6.89 o 
   3   5   8       79.72       98.87     12.69 o 
   4   5   8        0.70       -7.77     10.13 o 
   5   5   8       25.22       36.64      9.95 o 
   6   5   8       36.66       44.32     11.05 o 
   7   5   8       81.00       87.09     12.19 o 
   8   5   8       52.48       26.30     16.65 o 
   9   5   8        0.64        0.51     13.19 o 
  10   5   8        0.95       -1.38     16.68 o 
 -13   6   8        1.82        1.57     17.13 o 
 -12   6   8        0.44      -15.25     15.09 o 
 -11   6   8        2.63       -9.10     29.41 o 
 -10   6   8       80.12       82.82     13.07 o 
  -9   6   8        3.36        9.62      9.98 o 
  -8   6   8        0.06        5.85      9.17 o 
  -7   6   8        0.13        2.64      7.76 o 
  -6   6   8        6.53        4.23      7.75 o 
  -5   6   8        5.41        3.47      7.12 o 
  -4   6   8        3.43       -5.67      6.87 o 
  -3   6   8      184.30      206.29     15.56 o 
  -2   6   8       11.15       17.06      9.46 o 
  -1   6   8      222.04      249.25     16.31 o 
   0   6   8      309.99      263.35     14.42 o 
   1   6   8       21.01       23.77      9.30 o 
   2   6   8      184.81      187.44     12.01 o 
   3   6   8       29.55       21.20     10.24 o 
   4   6   8        2.97       -3.46      9.97 o 
   5   6   8        0.05       -5.60     10.83 o 
   6   6   8      103.40       92.24     13.60 o 
   7   6   8      281.64      304.32     16.38 o 
   8   6   8       22.25        6.86     14.01 o 
   9   6   8       24.16       40.90     13.92 o 
  10   6   8        5.54      -26.10     22.77 o 
 -13   7   8        3.35      -28.54     27.86 o 
 -12   7   8       16.30       14.02     16.93 o 
 -11   7   8       26.69       21.31     12.02 o 
 -10   7   8        6.41       -4.96     10.30 o 
  -9   7   8        0.10       -0.52     16.20 o 
  -8   7   8       46.15       50.44     11.21 o 
  -7   7   8        6.90        2.10      8.74 o 
  -6   7   8        0.16      -10.47      6.98 o 
  -5   7   8        3.09        9.77      8.10 o 
  -4   7   8      162.57      171.44     11.99 o 
  -3   7   8        0.01      -11.70      7.80 o 
  -2   7   8        0.01        9.14      9.15 o 
  -1   7   8      116.27      118.45     18.24 o 
   0   7   8       58.45       51.18     11.12 o 
   1   7   8        0.13       -5.06      9.11 o 
   2   7   8        3.08       -9.91     13.27 o 
   3   7   8        3.07       -0.53      9.50 o 
   4   7   8       75.76       81.42     13.01 o 
   5   7   8       81.51       92.51     14.26 o 
   6   7   8        3.13      -16.32     10.88 o 
   7   7   8       42.07       43.32     12.16 o 
   8   7   8        1.16        2.59     11.17 o 
   9   7   8        5.78       -3.87     13.86 o 
  10   7   8        5.21       -6.31     13.95 o 
 -13   8   8        1.31      -16.26     27.53 o 
 -12   8   8       10.26       22.47     25.10 o 
 -11   8   8        0.11       13.27     12.14 o 
 -10   8   8       72.49       63.38     15.91 o 
  -9   8   8        8.80        7.71     10.02 o 
  -8   8   8        0.66       -3.23      8.99 o 
  -7   8   8      248.08      268.58     15.28 o 
  -6   8   8       26.21       23.24      8.86 o 
  -5   8   8      266.41      246.62     13.92 o 
  -4   8   8        0.04        5.06      7.63 o 
  -3   8   8        0.15       -1.66      9.23 o 
  -2   8   8       30.31       25.62     10.64 o 
  -1   8   8       37.88       28.38     11.30 o 
   0   8   8      830.63      731.98     24.09 o 
   1   8   8       15.29       13.90      9.95 o 
   2   8   8       30.80       18.72     19.60 o 
   3   8   8        9.33       -2.44     13.13 o 
   4   8   8      171.77      161.40     15.49 o 
   5   8   8        4.84       19.07     11.52 o 
   6   8   8      223.70      255.06     25.51 o 
   7   8   8      110.74      108.82     15.86 o 
   8   8   8        6.30      -15.78     11.42 o 
   9   8   8       19.29       18.93     19.76 o 
  10   8   8        9.71       15.92     15.77 o 
 -13   9   8        0.57        4.32     28.74 o 
 -12   9   8       13.22       -2.95     16.71 o 
 -11   9   8       10.54        4.06     11.90 o 
 -10   9   8       21.40        5.60     11.23 o 
  -9   9   8        2.12        0.03     10.02 o 
  -8   9   8        5.74       -7.63      9.60 o 
  -7   9   8       86.72       53.39     10.97 o 
  -6   9   8       70.54       90.02     11.95 o 
  -5   9   8        0.51        4.84      8.20 o 
  -4   9   8      204.33      254.39     15.13 o 
  -3   9   8       32.52       26.55     10.69 o 
  -2   9   8      107.96       89.70     12.93 o 
  -1   9   8       69.34       54.70     12.13 o 
   0   9   8      294.96      296.71     16.42 o 
   1   9   8        0.09      -11.38     18.01 o 
   2   9   8        2.34        6.65     14.67 o 
   3   9   8        1.46       -8.26     19.19 o 
   4   9   8        6.30        8.97     13.90 o 
   5   9   8        0.04       -5.49     11.38 o 
   6   9   8      160.73      163.18     17.30 o 
   7   9   8        9.44      -10.58     14.40 o 
   8   9   8       44.93       25.14     14.46 o 
   9   9   8        1.93      -33.80     22.53 o 
 -12  10   8        0.24       20.60     17.25 o 
 -11  10   8       10.33       21.27     26.75 o 
 -10  10   8       12.66        6.83     12.34 o 
  -9  10   8       26.98       27.00     10.30 o 
  -8  10   8        5.78       -2.62      9.79 o 
  -7  10   8       15.43       18.93     10.05 o 
  -6  10   8       79.43       82.19     13.34 o 
  -5  10   8        0.16       -6.49      8.26 o 
  -4  10   8      109.34       96.33     11.26 o 
  -3  10   8       68.06       62.66     12.41 o 
  -2  10   8       40.29       12.24     10.90 o 
  -1  10   8        6.87       13.08     10.37 o 
   0  10   8        0.13        9.71     10.98 o 
   1  10   8        5.36       11.36     14.40 o 
   2  10   8       12.58       14.75     13.90 o 
   3  10   8        9.54       -4.29     14.30 o 
   4  10   8        1.08       -3.10     14.17 o 
   5  10   8        0.06      -11.87     14.58 o 
   6  10   8       82.60       65.20     16.26 o 
   7  10   8        4.88      -18.66     12.44 o 
   8  10   8       48.06       35.56     16.27 o 
   9  10   8       15.99       29.15     19.36 o 
 -12  11   8       10.16        9.59     17.59 o 
 -11  11   8       31.43       -4.71     16.18 o 
 -10  11   8        0.00      -12.00     14.77 o 
  -9  11   8        0.13      -12.43     10.53 o 
  -8  11   8       20.27       17.59     10.54 o 
  -7  11   8       91.88       97.94     12.21 o 
  -6  11   8       69.57       44.31     10.38 o 
  -5  11   8      149.39      157.60     13.46 o 
  -4  11   8       84.54       91.90     11.79 o 
  -3  11   8      122.02      106.96     14.49 o 
  -2  11   8       50.74       41.10     12.11 o 
  -1  11   8      258.53      288.05     18.96 o 
   0  11   8      134.57      134.92     20.32 o 
   1  11   8      224.52      218.49     23.08 o 
   2  11   8       14.42        1.18     17.81 o 
   3  11   8       28.72       22.79     15.03 o 
   4  11   8        7.58       -2.73     18.42 o 
   5  11   8       51.39       31.07     16.46 o 
   6  11   8       40.29       36.11     18.01 o 
   7  11   8        0.33       -8.16     13.19 o 
   8  11   8       27.48        8.85     20.51 o 
   9  11   8       16.86        0.99     21.76 o 
 -12  12   8        0.06       -1.13     17.38 o 
 -11  12   8        2.15       -9.08     15.24 o 
 -10  12   8        8.48       16.42     15.16 o 
  -9  12   8       10.87        6.60     12.76 o 
  -8  12   8       10.56       12.13     10.52 o 
  -7  12   8       10.33       14.53      9.94 o 
  -6  12   8        3.62        3.92      9.24 o 
  -5  12   8      113.14      119.84     12.92 o 
  -4  12   8        0.89        1.51      8.53 o 
  -3  12   8      160.05      153.82     15.91 o 
  -2  12   8       27.49       42.95     21.10 o 
  -1  12   8       12.07       -3.17     13.62 o 
   0  12   8       90.46       86.58     18.27 o 
   1  12   8        5.78      -16.30     14.06 o 
   2  12   8        4.87      -13.79     14.59 o 
   3  12   8        0.00      -19.61     22.13 o 
   4  12   8       71.03       47.39     17.75 o 
   5  12   8       20.77      -10.27     31.57 o 
   6  12   8        1.34      -24.13     16.09 o 
   7  12   8       22.09       26.02     18.51 o 
   8  12   8        4.46        6.03     15.75 o 
 -11  13   8        1.09        5.50     41.90 o 
 -10  13   8        3.30      -11.75     13.96 o 
  -9  13   8       35.54       59.97     18.70 o 
  -8  13   8       75.80      110.53     13.78 o 
  -7  13   8        0.00       -8.38      9.76 o 
  -6  13   8       62.42       50.98     11.46 o 
  -5  13   8      151.89      179.09     14.43 o 
  -4  13   8       34.79       24.65      9.80 o 
  -3  13   8      100.59      106.25     12.22 o 
  -2  13   8        5.28       -9.87     13.55 o 
  -1  13   8       19.45        9.49     14.66 o 
   0  13   8        0.14       15.41     15.79 o 
   1  13   8        5.93        7.35     14.71 o 
   2  13   8       29.00       36.47     24.59 o 
   3  13   8        0.75      -19.89     14.34 o 
   4  13   8        0.16       26.03     16.82 o 
   5  13   8        4.71      -12.24     35.35 o 
   6  13   8        0.11      -18.36     16.85 o 
   7  13   8        0.42      -14.26     18.90 o 
   8  13   8       17.60        5.36     19.65 o 
 -10  14   8        2.81        3.67     15.31 o 
  -9  14   8        0.94       -0.37     17.57 o 
  -8  14   8       39.44       39.05     11.96 o 
  -7  14   8        0.70      -11.86     10.86 o 
  -6  14   8        1.99      -15.03     10.02 o 
  -5  14   8       10.64       11.93     10.18 o 
  -4  14   8        4.93        9.50      9.43 o 
  -3  14   8       48.80       51.03     10.81 o 
  -2  14   8        1.87       -4.19     14.21 o 
  -1  14   8       22.58       28.08     16.55 o 
   0  14   8        8.66       14.15     15.63 o 
   1  14   8      107.66      133.27     32.59 o 
   2  14   8       15.80       -2.49     14.43 o 
   3  14   8       69.94       56.40     25.20 o 
   4  14   8        6.90       16.10     17.15 o 
   5  14   8        1.38       -3.83     16.22 o 
   6  14   8        4.53      -21.18     26.68 o 
   7  14   8        0.80      -21.49     25.40 o 
 -10  15   8        0.75       -1.04     18.68 o 
  -9  15   8       18.08        1.43     18.59 o 
  -8  15   8        0.11      -18.31     15.23 o 
  -7  15   8       30.44       18.84     11.58 o 
  -6  15   8        0.08        0.32     10.88 o 
  -5  15   8        3.20       -9.92      9.98 o 
  -4  15   8        5.29       -0.47      9.59 o 
  -3  15   8        9.90       -9.08     10.83 o 
  -2  15   8        0.88       -0.07     14.17 o 
  -1  15   8        8.97      -12.82     13.96 o 
   0  15   8       71.13       62.68     18.06 o 
   1  15   8       37.06       21.67     17.01 o 
   2  15   8        0.85      -12.74     15.51 o 
   3  15   8        0.51      -22.23     16.79 o 
   4  15   8        7.40      -14.69     28.64 o 
   5  15   8        6.00       13.55     18.43 o 
   6  15   8        4.06      -19.19     18.57 o 
  -9  16   8        6.19        1.93     21.51 o 
  -8  16   8       17.65       40.58     23.21 o 
  -7  16   8        5.35       16.37     12.29 o 
  -6  16   8        8.20        9.65     10.99 o 
  -5  16   8        1.04        7.92     11.20 o 
  -4  16   8        0.38       -9.81      9.73 o 
  -3  16   8        0.05       -1.94     12.37 o 
  -2  16   8       43.81       27.17     26.04 o 
  -1  16   8        0.55        0.50     31.74 o 
   0  16   8        0.00        8.07     16.70 o 
   1  16   8        3.01       -1.61     15.38 o 
   2  16   8       50.11       57.98     21.96 o 
   3  16   8        5.33       -0.53     31.07 o 
   4  16   8        0.81      -25.83     17.22 o 
   5  16   8        5.15        9.93     19.48 o 
   6  16   8        0.01      -20.04     18.48 o 
  -8  17   8        0.32      -12.38     18.21 o 
  -7  17   8        0.36       -9.37     29.14 o 
  -6  17   8        8.33       -0.90     11.96 o 
  -5  17   8        0.30       -0.83     11.36 o 
  -4  17   8       27.24       17.44     12.74 o 
  -3  17   8        8.02       21.18     13.47 o 
  -2  17   8       29.81       12.47     17.05 o 
  -1  17   8       20.14        7.98     17.95 o 
   0  17   8       14.45      -13.07     26.51 o 
   1  17   8        1.42        4.71     17.55 o 
   2  17   8        0.01       20.24     19.18 o 
   3  17   8        0.48        1.60     17.62 o 
   4  17   8       10.75        9.94     19.53 o 
   5  17   8        0.25      -22.49     18.17 o 
  -7  18   8        1.61       29.42     19.73 o 
  -6  18   8        2.05        4.79     14.59 o 
  -5  18   8        1.45      -13.88     12.52 o 
  -4  18   8       18.42       37.29     14.58 o 
  -3  18   8       71.69       78.52     16.20 o 
  -2  18   8       26.08       28.68     14.23 o 
  -1  18   8        2.01       12.25     17.40 o 
   0  18   8        3.96        4.49     17.19 o 
   1  18   8        0.58      -19.72     17.32 o 
   2  18   8        0.03      -21.80     17.61 o 
   3  18   8        0.39       -3.20     19.16 o 
   4  18   8        1.00       -2.12     19.16 o 
  -5  19   8       13.56       -4.15     18.08 o 
  -4  19   8        0.08       -3.98     14.05 o 
  -3  19   8       45.64       34.90     14.70 o 
  -2  19   8        0.61      -10.04     16.05 o 
  -1  19   8        4.62       15.42     18.19 o 
   0  19   8        0.16      -12.25     19.95 o 
   1  19   8        8.33        9.94     18.57 o 
   2  19   8        3.12      -18.37     18.87 o 
  -2  20   8        5.46        0.41     14.86 o 
  -1  20   8        2.32       -6.56     18.32 o 
 -13   1   9        1.70       -2.56     17.59 o 
 -12   1   9       83.42       76.14     18.52 o 
 -11   1   9      110.28      121.13     20.18 o 
 -10   1   9      164.81      143.17     42.91 o 
  -9   1   9       35.00       45.99     15.19 o 
  -8   1   9        0.45      -12.06     12.02 o 
  -7   1   9        8.34       13.82     12.63 o 
  -6   1   9       71.75       64.79     15.29 o 
  -5   1   9      426.65      424.43     36.03 o 
  -4   1   9        0.20      -10.41     20.14 o 
  -3   1   9        1.22      -16.44     13.70 o 
  -2   1   9        0.06        2.42      9.14 o 
  -1   1   9        2.25       -1.61      9.82 o 
   0   1   9       57.85       73.54     10.29 o 
   1   1   9       51.79       53.73     10.32 o 
   2   1   9       52.34       52.98     10.38 o 
   3   1   9        1.22       -5.95      7.18 o 
   4   1   9        5.97       -1.02      7.09 o 
   5   1   9       65.07       72.22     10.17 o 
   6   1   9        9.46       14.93     11.28 o 
   7   1   9        4.04       12.47     13.99 o 
   8   1   9        0.37        8.58     16.23 o 
   9   1   9       41.07       43.36     21.86 o 
  10   1   9        4.51        3.36     17.54 o 
 -13   2   9        0.49      -21.82     16.32 o 
 -12   2   9        0.24       -3.24     15.07 o 
 -11   2   9       99.98       92.61     18.79 o 
 -10   2   9        5.73       27.76     14.62 o 
  -9   2   9        2.88        1.19     12.34 o 
  -8   2   9       59.37       53.20     15.22 o 
  -7   2   9        5.78        7.33     12.63 o 
  -6   2   9        1.00      -11.59     11.43 o 
  -5   2   9        7.53        3.81     16.43 o 
  -4   2   9        3.39        1.81     11.07 o 
  -3   2   9        2.13      -13.91      9.27 o 
  -2   2   9        1.60       -0.94      9.86 o 
  -1   2   9       27.12       12.25     12.52 o 
   0   2   9        9.08      -14.18     10.10 o 
   1   2   9        2.40       10.62      7.43 o 
   2   2   9        0.30      -10.36      7.60 o 
   3   2   9        6.25       -0.93      7.04 o 
   4   2   9        0.42        1.65      7.96 o 
   5   2   9        3.22        1.37      9.31 o 
   6   2   9      117.99      127.03     15.64 o 
   7   2   9        1.38      -11.51     12.94 o 
   8   2   9        7.76       -2.40     21.66 o 
   9   2   9        5.69       -8.46     16.03 o 
  10   2   9       21.57       22.53     19.58 o 
 -13   3   9        5.19      -25.12     16.74 o 
 -12   3   9       40.59       63.49     18.78 o 
 -11   3   9        2.32        3.46     14.87 o 
 -10   3   9       17.31       24.93     23.92 o 
  -9   3   9       20.24       26.63     14.20 o 
  -8   3   9       29.67       21.14     13.91 o 
  -7   3   9        2.86       -7.74     12.33 o 
  -6   3   9        7.05       12.54     12.50 o 
  -5   3   9       97.24      104.13     16.15 o 
  -4   3   9        0.43       -1.24      9.69 o 
  -3   3   9        1.13        3.77      9.22 o 
  -2   3   9       51.67       51.09     11.26 o 
  -1   3   9       18.77       19.01      9.92 o 
   0   3   9        0.53       -1.43      9.86 o 
   1   3   9      125.22      132.44     19.70 o 
   2   3   9       43.50       33.86      8.69 o 
   3   3   9        2.40       -3.21      9.19 o 
   4   3   9       20.82       23.47      9.21 o 
   5   3   9       38.15       43.79     10.27 o 
   6   3   9        7.69       -2.85      9.82 o 
   7   3   9       22.10        8.58     14.65 o 
   8   3   9       11.96       -5.32     15.07 o 
   9   3   9        7.88       10.19     15.99 o 
  10   3   9        2.08        2.08     17.78 o 
 -13   4   9        6.03       -9.59     18.86 o 
 -12   4   9       86.93       81.18     19.41 o 
 -11   4   9       35.48       36.46     16.47 o 
 -10   4   9        1.96       12.60     14.14 o 
  -9   4   9       23.06       23.67     15.00 o 
  -8   4   9       40.51       37.41     13.88 o 
  -7   4   9        0.66        5.73     13.12 o 
  -6   4   9       29.70       24.67     25.91 o 
  -5   4   9      357.08      362.22     17.71 o 
  -4   4   9       13.31        8.65      7.30 o 
  -3   4   9       18.15       -1.42      9.43 o 
  -2   4   9       23.34       12.77     14.44 o 
  -1   4   9       21.71        6.10     10.20 o 
   0   4   9       24.61       28.64     10.48 o 
   1   4   9        3.48        3.98     10.35 o 
   2   4   9        4.91        6.89     10.20 o 
   3   4   9        9.38        7.96      9.10 o 
   4   4   9        1.57      -12.68     10.27 o 
   5   4   9        0.76      -12.18      9.73 o 
   6   4   9       21.13        7.54     10.52 o 
   7   4   9       83.98       85.78     15.19 o 
   8   4   9       26.10       12.13     16.31 o 
   9   4   9        2.00       15.08     16.70 o 
 -13   5   9        0.19      -24.39     16.26 o 
 -12   5   9        2.60       12.81     17.63 o 
 -11   5   9        1.17      -11.95     15.14 o 
 -10   5   9       54.61       41.12     27.63 o 
  -9   5   9       13.25       14.07     15.36 o 
  -8   5   9        4.30        3.04     17.37 o 
  -7   5   9       34.95       14.73     14.04 o 
  -6   5   9        9.45       -2.28     15.32 o 
  -5   5   9       33.06       40.57      9.27 o 
  -4   5   9      147.94      206.46     16.49 o 
  -3   5   9       76.79       75.19     12.44 o 
  -2   5   9        6.21        5.50     10.27 o 
  -1   5   9       13.78       -3.00      9.82 o 
   0   5   9        0.53        4.93      9.81 o 
   1   5   9       81.96       86.35     13.09 o 
   2   5   9       25.69       13.21     10.70 o 
   3   5   9        2.49       -2.83     13.08 o 
   4   5   9        3.55        6.84     10.55 o 
   5   5   9      117.31      123.36     14.73 o 
   6   5   9        0.88        8.80     10.87 o 
   7   5   9        1.67       -2.34     11.03 o 
   8   5   9        0.05       -2.86     12.93 o 
   9   5   9        1.60        4.41     16.47 o 
 -13   6   9        1.31       -5.06     18.12 o 
 -12   6   9        1.64      -13.12     30.39 o 
 -11   6   9       32.87       40.58     16.91 o 
 -10   6   9       47.82       61.58     17.67 o 
  -9   6   9        3.82       26.22     15.09 o 
  -8   6   9       46.65       31.09     15.05 o 
  -7   6   9       40.17       39.75     12.36 o 
  -6   6   9      115.75      113.11     12.04 o 
  -5   6   9       39.53       28.02      9.02 o 
  -4   6   9        8.72       11.91      7.86 o 
  -3   6   9       16.73       -2.18     11.33 o 
  -2   6   9       42.34       42.12     14.05 o 
  -1   6   9      313.41      270.54     20.56 o 
   0   6   9       76.26       92.52     13.10 o 
   1   6   9       34.40       22.08     10.64 o 
   2   6   9       14.32       -6.34     12.96 o 
   3   6   9       11.63       19.56     14.41 o 
   4   6   9       30.80       38.28     15.52 o 
   5   6   9       76.65       85.01     13.67 o 
   6   6   9       64.28       96.51     14.89 o 
   7   6   9        8.29       15.39     11.50 o 
   8   6   9       20.14       26.56     13.32 o 
   9   6   9        0.01      -23.58     15.72 o 
 -13   7   9        3.37        2.82     34.85 o 
 -12   7   9        0.29       30.26     29.62 o 
 -11   7   9       34.66       31.53     18.54 o 
 -10   7   9        0.45        7.25     15.14 o 
  -9   7   9       13.02       22.62     14.59 o 
  -8   7   9        3.67      -10.25     10.36 o 
  -7   7   9        2.08       -2.07      8.71 o 
  -6   7   9        1.13        3.79      9.29 o 
  -5   7   9       12.47       11.01      8.65 o 
  -4   7   9      150.12      176.47     13.05 o 
  -3   7   9        1.95      -13.83      9.85 o 
  -2   7   9       46.31       36.42     14.73 o 
  -1   7   9      568.16      524.30     20.22 o 
   0   7   9        0.27        9.53     10.77 o 
   1   7   9      396.06      328.54     17.55 o 
   2   7   9        0.01      -12.03     14.25 o 
   3   7   9       37.96       25.88     15.81 o 
   4   7   9        6.71        6.22     16.83 o 
   5   7   9       18.64        5.69     17.03 o 
   6   7   9      153.03      190.67     19.46 o 
   7   7   9        4.54        3.22     13.12 o 
   8   7   9        2.84       10.00     13.58 o 
   9   7   9        0.59      -17.97     24.59 o 
 -12   8   9       37.31       53.91     18.90 o 
 -11   8   9        1.78        0.17     15.97 o 
 -10   8   9       37.96       47.27     18.69 o 
  -9   8   9        4.18       18.46     13.94 o 
  -8   8   9        9.15       -3.64     10.02 o 
  -7   8   9       33.97       38.98     10.25 o 
  -6   8   9        0.00       -9.25     10.22 o 
  -5   8   9       98.80       79.68     10.70 o 
  -4   8   9      195.54      200.42     13.69 o 
  -3   8   9        2.02        0.43     10.62 o 
  -2   8   9        8.73       -5.33     10.28 o 
  -1   8   9      548.31      504.06     19.90 o 
   0   8   9       23.36       44.72     12.18 o 
   1   8   9       90.36       89.93     23.98 o 
   2   8   9        0.04      -15.61     15.42 o 
   3   8   9        6.53        1.57     24.79 o 
   4   8   9        1.26      -17.28     15.72 o 
   5   8   9       35.55       28.32     16.17 o 
   6   8   9        1.37       13.06     18.05 o 
   7   8   9        1.02       12.34     13.97 o 
   8   8   9       21.12       33.58     23.58 o 
   9   8   9        3.33      -11.55     23.71 o 
 -12   9   9       21.09        7.89     30.09 o 
 -11   9   9        1.18       10.51     18.59 o 
 -10   9   9       15.51        0.63     12.29 o 
  -9   9   9        1.09        3.65     11.89 o 
  -8   9   9        6.52       -4.08     10.01 o 
  -7   9   9       44.59       39.03     10.92 o 
  -6   9   9        6.94        4.56      9.17 o 
  -5   9   9       81.61       62.59     11.11 o 
  -4   9   9        2.73        0.52      8.02 o 
  -3   9   9        2.57        7.99     10.77 o 
  -2   9   9       28.49       32.31     11.87 o 
  -1   9   9      179.93      185.46     16.79 o 
   0   9   9        4.20       -6.81     11.02 o 
   1   9   9      218.82      216.05     45.61 o 
   2   9   9        0.23      -17.24     13.88 o 
   3   9   9       23.03       21.71     15.70 o 
   4   9   9       60.88       88.69     19.95 o 
   5   9   9       53.65       53.22     18.48 o 
   6   9   9       22.94       -0.87     17.51 o 
   7   9   9       49.01       40.84     19.45 o 
   8   9   9        6.55       -7.53     27.28 o 
 -12  10   9        0.12      -35.15     28.07 o 
 -11  10   9        4.23        2.36     19.53 o 
 -10  10   9       28.34       44.58     13.60 o 
  -9  10   9       14.88       11.45     11.44 o 
  -8  10   9        0.03        5.70     10.60 o 
  -7  10   9       30.91       25.39     10.77 o 
  -6  10   9       88.02       72.85     14.50 o 
  -5  10   9       71.97       99.12     15.95 o 
  -4  10   9       60.62       57.55     15.10 o 
  -3  10   9        0.02        5.06     11.11 o 
  -2  10   9        0.05       -7.44     10.35 o 
  -1  10   9      139.37      151.80     16.46 o 
   0  10   9      587.71      544.27     27.67 o 
   1  10   9       24.33       16.18     15.03 o 
   2  10   9        1.59      -14.90     15.31 o 
   3  10   9        3.32       -2.41     15.97 o 
   4  10   9       46.04       25.57     19.36 o 
   5  10   9        1.10       -7.85     25.64 o 
   6  10   9        4.47        9.90     16.91 o 
   7  10   9       28.38       95.95     22.90 o 
   8  10   9        1.11      -14.49     31.37 o 
 -11  11   9        4.31       10.32     15.70 o 
 -10  11   9       19.18       12.34     12.76 o 
  -9  11   9        0.71      -14.44     12.02 o 
  -8  11   9       14.16       27.95     11.45 o 
  -7  11   9       26.58        9.69     10.66 o 
  -6  11   9      184.91      159.46     14.16 o 
  -5  11   9       95.61       78.63     11.69 o 
  -4  11   9       23.88       22.93      9.99 o 
  -3  11   9       77.61       94.46     14.75 o 
  -2  11   9        1.01       -6.84     10.46 o 
  -1  11   9       28.86       37.97     28.98 o 
   0  11   9       38.45       53.05     16.78 o 
   1  11   9       48.12       55.22     17.77 o 
   2  11   9       25.50        4.14     15.42 o 
   3  11   9        0.19      -15.26     15.05 o 
   4  11   9       52.53       35.93     17.29 o 
   5  11   9       11.74       -4.23     21.18 o 
   6  11   9       13.28       22.86     18.83 o 
   7  11   9        3.35        8.61     18.24 o 
 -11  12   9        0.02       14.25     18.28 o 
 -10  12   9       11.37       25.73     16.96 o 
  -9  12   9       45.10       34.36     12.98 o 
  -8  12   9       27.81       13.21     11.99 o 
  -7  12   9        4.32       -0.03     11.10 o 
  -6  12   9       17.75       11.46      9.95 o 
  -5  12   9        0.84        0.69      9.30 o 
  -4  12   9        0.00       -4.82      9.15 o 
  -3  12   9        4.55        3.89     12.29 o 
  -2  12   9       28.65       27.69     12.44 o 
  -1  12   9       35.37       55.80     17.30 o 
   0  12   9        9.14       15.83     15.07 o 
   1  12   9       41.14       31.18     17.17 o 
   2  12   9       12.16       12.89     16.02 o 
   3  12   9       47.65       43.54     22.94 o 
   4  12   9        0.05       -6.24     16.28 o 
   5  12   9        2.42       13.68     19.43 o 
   6  12   9        5.68       19.70     18.38 o 
   7  12   9        0.39      -27.27     18.38 o 
 -10  13   9        1.14      -36.58     24.39 o 
  -9  13   9        7.79      -10.37     13.67 o 
  -8  13   9        2.48        4.53     12.32 o 
  -7  13   9       32.60       31.74     12.59 o 
  -6  13   9       57.65       46.92     11.68 o 
  -5  13   9        0.04      -14.87     10.69 o 
  -4  13   9       17.53       -0.49      9.64 o 
  -3  13   9        0.44      -17.19     11.67 o 
  -2  13   9       24.51        2.20     14.60 o 
  -1  13   9        0.05      -10.64     35.08 o 
   0  13   9       13.51       25.31     55.56 o 
   1  13   9        1.18       18.46     18.01 o 
   2  13   9        3.99       -1.23     16.07 o 
   3  13   9        0.18      -25.54     17.03 o 
   4  13   9       16.24        0.14     23.44 o 
   5  13   9       17.95       34.78     21.86 o 
   6  13   9        0.56      -27.55     18.36 o 
 -10  14   9        2.59        4.09     31.54 o 
  -9  14   9        3.61      -10.82     18.36 o 
  -8  14   9        0.59      -12.38     12.27 o 
  -7  14   9       13.16       19.88     15.48 o 
  -6  14   9        0.71       -0.84     11.02 o 
  -5  14   9        2.31       -7.08     10.32 o 
  -4  14   9        0.18       -3.22      9.65 o 
  -3  14   9        4.24        0.37     11.11 o 
  -2  14   9        0.04      -11.19     14.31 o 
  -1  14   9       18.59       24.34     16.85 o 
   0  14   9       10.55       43.89     17.94 o 
   1  14   9        1.00       28.64     17.98 o 
   2  14   9        0.41        5.12     16.23 o 
   3  14   9        7.34        1.87     17.00 o 
   4  14   9        6.50        0.97     19.19 o 
   5  14   9       14.88       17.71     24.76 o 
   6  14   9        0.93      -22.98     19.64 o 
  -9  15   9        4.47       -3.08     18.23 o 
  -8  15   9        2.90       -3.60     14.72 o 
  -7  15   9        3.81       28.48     12.35 o 
  -6  15   9        0.30        9.95     13.58 o 
  -5  15   9        5.96       -5.63     10.42 o 
  -4  15   9        3.26        4.97     10.63 o 
  -3  15   9        5.66       -3.67     14.29 o 
  -2  15   9        2.22        8.10     16.05 o 
  -1  15   9       56.98      102.79     20.50 o 
   0  15   9        1.54      -13.72     15.58 o 
   1  15   9       29.41       69.78     19.81 o 
   2  15   9        0.36        0.74     17.48 o 
   3  15   9        0.02       26.81     26.51 o 
   4  15   9        1.18      -35.77     36.77 o 
   5  15   9        0.68        7.26     22.74 o 
  -8  16   9        2.02        3.24     17.88 o 
  -7  16   9        1.05       -6.02     11.87 o 
  -6  16   9        0.81      -10.57     11.69 o 
  -5  16   9        6.00        6.16     12.02 o 
  -4  16   9       15.84        7.82     12.77 o 
  -3  16   9       25.69        7.91     12.69 o 
  -2  16   9       30.74       32.13     17.50 o 
  -1  16   9        0.16       20.20     16.25 o 
   0  16   9       33.50        5.06     16.75 o 
   1  16   9       16.32       -8.56     18.76 o 
   2  16   9        7.32      -11.75     26.04 o 
   3  16   9       19.55       11.99     19.18 o 
   4  16   9        0.24       -0.22     28.74 o 
  -7  17   9        0.06      -18.74     17.05 o 
  -6  17   9        0.58        7.03     13.34 o 
  -5  17   9        6.43      -11.35     15.13 o 
  -4  17   9       18.14        2.79     13.03 o 
  -3  17   9        6.56       17.67     14.18 o 
  -2  17   9       43.20       21.75     19.29 o 
  -1  17   9        0.37      -19.22     15.89 o 
   0  17   9        2.15      -23.04     25.00 o 
   1  17   9        0.00      -16.46     25.20 o 
   2  17   9        5.52        7.36     20.20 o 
   3  17   9        1.01        5.82     19.53 o 
  -5  18   9       18.27       15.73     14.80 o 
  -4  18   9       15.78       -8.05     16.13 o 
  -3  18   9        1.14        1.66     14.05 o 
  -2  18   9       49.48       60.16     19.48 o 
  -1  18   9        0.97        2.22     25.43 o 
   0  18   9        0.31      -12.38     18.89 o 
   1  18   9        0.45       -7.14     23.14 o 
 -13   0  10       11.00       -5.94     27.26 o 
 -12   0  10        3.88        1.15     23.48 o 
 -11   0  10      175.64      215.42     34.74 o 
 -10   0  10       22.58        6.48     21.18 o 
  -9   0  10       45.25       41.83     22.06 o 
  -8   0  10       19.50       12.28     19.36 o 
  -7   0  10       45.38       17.14     19.23 o 
  -6   0  10       73.11       64.36     23.34 o 
  -5   0  10       97.65      120.02     25.43 o 
  -4   0  10        3.00      -12.62     16.26 o 
  -3   0  10       36.41       50.80     21.05 o 
  -2   0  10       21.42       -9.11     16.33 o 
  -1   0  10        5.63        6.39     16.66 o 
   0   0  10       33.69       43.12     15.43 o 
   1   0  10       74.86       55.08     15.51 o 
   2   0  10       15.71       17.31     13.89 o 
   3   0  10        6.25        0.10      9.90 o 
   4   0  10       78.35       82.78     20.02 o 
   5   0  10       14.25       13.97     19.36 o 
   6   0  10       98.25      144.92     28.00 o 
   7   0  10        5.05       -8.03     20.31 o 
   8   0  10       21.68       26.24     24.83 o 
   9   0  10        1.89       13.49     25.30 o 
 -13   1  10        3.48       11.92     20.21 o 
 -12   1  10        0.01       23.72     17.95 o 
 -11   1  10        1.38       17.76     16.27 o 
 -10   1  10        7.59      -11.97     13.90 o 
  -9   1  10        1.76        2.67     14.39 o 
  -8   1  10       23.37       46.36     29.75 o 
  -7   1  10        2.07      -18.93     12.62 o 
  -6   1  10        0.59        0.85     12.51 o 
  -5   1  10       33.23       39.98     25.57 o 
  -4   1  10       68.76       55.19     17.20 o 
  -3   1  10        0.47       -4.62     12.40 o 
  -2   1  10       19.38       13.98     10.96 o 
  -1   1  10       16.15        2.73     11.29 o 
   0   1  10      139.06      129.57     14.94 o 
   1   1  10        6.71        6.01      9.55 o 
   2   1  10        5.12      -14.15      9.43 o 
   3   1  10       14.46       18.88      8.95 o 
   4   1  10        2.47       -0.31      7.60 o 
   5   1  10        2.91        0.96      9.52 o 
   6   1  10        0.10      -14.24     24.32 o 
   7   1  10        0.04        9.06     26.88 o 
   8   1  10        2.05      -22.68     15.12 o 
   9   1  10        1.83      -21.24     17.40 o 
 -13   2  10        3.53       23.30     19.82 o 
 -12   2  10       86.88       71.87     20.78 o 
 -11   2  10        7.55       15.94     16.79 o 
 -10   2  10       11.83       27.46     15.25 o 
  -9   2  10        1.35       11.17     44.12 o 
  -8   2  10        2.77      -10.24     14.77 o 
  -7   2  10       22.60       20.85     14.08 o 
  -6   2  10       30.45       31.58     14.87 o 
  -5   2  10       33.59       30.92     14.46 o 
  -4   2  10       49.45       31.83     13.90 o 
  -3   2  10        9.16      -13.86     10.45 o 
  -2   2  10       22.70       34.76     12.11 o 
  -1   2  10       40.83       23.98     11.93 o 
   0   2  10      146.57      179.23     17.07 o 
   1   2  10        4.49        7.72     15.29 o 
   2   2  10        1.87        5.82     10.62 o 
   3   2  10       10.41       -6.27      8.80 o 
   4   2  10       17.89      -12.42      9.34 o 
   5   2  10        0.07       -5.37      9.86 o 
   6   2  10        0.61        9.71     18.35 o 
   7   2  10       65.02       97.95     19.22 o 
   8   2  10        2.20       -3.42     16.43 o 
   9   2  10       10.54        2.24     39.40 o 
 -13   3  10        0.09       -1.18     18.13 o 
 -12   3  10        5.63       18.14     17.86 o 
 -11   3  10        0.17       18.58     16.32 o 
 -10   3  10       29.53       19.50     15.57 o 
  -9   3  10       36.81       28.08     19.26 o 
  -8   3  10       15.72       22.82     14.34 o 
  -7   3  10       10.02       -4.99     12.80 o 
  -6   3  10        3.43       15.53     13.87 o 
  -5   3  10       14.96       23.51     14.02 o 
  -4   3  10       10.69        6.43     11.42 o 
  -3   3  10        0.16      -14.90     10.27 o 
  -2   3  10      148.04      185.92     19.25 o 
  -1   3  10      124.05      112.05     14.64 o 
   0   3  10      153.48      132.57     15.00 o 
   1   3  10       12.48       -1.36     15.55 o 
   2   3  10        0.02        0.92     10.12 o 
   3   3  10        0.44       -2.46     12.58 o 
   4   3  10       28.44        7.04     14.87 o 
   5   3  10       26.95       15.65     10.82 o 
   6   3  10      207.65      182.35     16.71 o 
   7   3  10        8.00       31.34     19.33 o 
   8   3  10        0.09      -13.83     26.14 o 
 -12   4  10        7.78       18.57     17.38 o 
 -11   4  10       23.33       20.24     17.31 o 
 -10   4  10       65.79      102.19     21.08 o 
  -9   4  10        5.25       14.75     15.79 o 
  -8   4  10        5.11       -0.64     13.52 o 
  -7   4  10       65.67       74.04     17.48 o 
  -6   4  10       71.31       67.28     16.28 o 
  -5   4  10       40.09       34.88     13.02 o 
  -4   4  10       40.47       56.69     14.37 o 
  -3   4  10        0.17      -11.85     10.62 o 
  -2   4  10      241.61      255.06     17.54 o 
  -1   4  10      124.46      170.18     16.53 o 
   0   4  10       94.42       80.27     13.40 o 
   1   4  10       56.06       63.48     17.86 o 
   2   4  10        0.00       -7.67     11.65 o 
   3   4  10        7.33      -14.55     16.97 o 
   4   4  10       58.12       40.08     16.24 o 
   5   4  10       66.21       66.50     18.44 o 
   6   4  10       13.37       26.76     11.68 o 
   7   4  10        1.83      -15.68     12.94 o 
   8   4  10        3.55       -3.60     16.97 o 
 -12   5  10        2.97       10.28     17.93 o 
 -11   5  10        0.03        3.56     16.62 o 
 -10   5  10        0.24       -0.94     15.26 o 
  -9   5  10        0.70      -18.60     14.17 o 
  -8   5  10        0.84        5.49     25.84 o 
  -7   5  10        6.06       21.71     14.22 o 
  -6   5  10       36.01       28.23     12.56 o 
  -5   5  10        4.48        3.96     11.23 o 
  -4   5  10      144.39      183.50     17.22 o 
  -3   5  10       15.70       10.45     12.14 o 
  -2   5  10      136.05      109.71     15.12 o 
  -1   5  10       49.70       48.36     14.36 o 
   0   5  10      255.02      273.05     18.69 o 
   1   5  10       39.55       26.45     11.72 o 
   2   5  10       34.49        7.46     14.87 o 
   3   5  10        4.79       -5.30     15.26 o 
   4   5  10        8.73       37.24     16.65 o 
   5   5  10       21.17       35.93     17.57 o 
   6   5  10        0.87      -19.92     16.50 o 
   7   5  10        4.34       -0.82     12.45 o 
   8   5  10        4.84      -12.43     16.99 o 
 -12   6  10       17.23        2.91     18.78 o 
 -11   6  10       28.51       32.87     18.38 o 
 -10   6  10       48.62       94.93     19.63 o 
  -9   6  10        3.88       28.27     15.95 o 
  -8   6  10       17.38       17.77     14.60 o 
  -7   6  10       23.44       28.62     16.17 o 
  -6   6  10       22.53       13.45     12.35 o 
  -5   6  10       15.40        7.33     13.30 o 
  -4   6  10       90.38       90.34     14.61 o 
  -3   6  10       29.89        8.63     11.18 o 
  -2   6  10      172.25      212.48     18.34 o 
  -1   6  10      295.24      294.38     17.09 o 
   0   6  10        4.04        7.49     11.56 o 
   1   6  10        6.30       -6.80     10.70 o 
   2   6  10        0.13      -19.71     13.14 o 
   3   6  10        3.06       -5.23     14.70 o 
   4   6  10        0.43      -20.41     14.67 o 
   5   6  10      107.90      102.82     22.77 o 
   6   6  10        0.43       11.25     37.88 o 
   7   6  10        0.01      -38.66     25.77 o 
   8   6  10        0.58       21.09     27.56 o 
 -12   7  10        6.32       43.21     47.29 o 
 -11   7  10        9.82       15.87     18.25 o 
 -10   7  10       14.34       29.24     17.33 o 
  -9   7  10        1.28       -4.12     16.02 o 
  -8   7  10        2.02        8.04     15.04 o 
  -7   7  10       98.71      106.06     19.33 o 
  -6   7  10       12.27       20.75     12.54 o 
  -5   7  10        0.47       -7.04     11.37 o 
  -4   7  10       68.71       76.73     11.82 o 
  -3   7  10       23.95       13.61     11.96 o 
  -2   7  10        0.60       -8.60     10.81 o 
  -1   7  10       55.31       57.78     13.02 o 
   0   7  10       46.41       86.53     21.87 o 
   1   7  10        2.15        2.84     14.33 o 
   2   7  10        0.01      -14.41     14.21 o 
   3   7  10        0.00       -7.20     14.81 o 
   4   7  10        0.05       -2.76     16.59 o 
   5   7  10        5.26      -15.99     16.98 o 
   6   7  10       25.74        7.42     18.78 o 
   7   7  10        2.73       -7.71     39.94 o 
   8   7  10        3.80      -31.17     27.93 o 
 -12   8  10        3.19       -7.78     18.40 o 
 -11   8  10       22.21       34.00     18.63 o 
 -10   8  10        1.12       21.98     18.68 o 
  -9   8  10        0.00       -4.80     15.91 o 
  -8   8  10        0.02       -2.85     15.16 o 
  -7   8  10        5.12        1.82     12.38 o 
  -6   8  10       22.13       44.48     15.49 o 
  -5   8  10        0.97       -0.69      8.60 o 
  -4   8  10       41.90       39.47     11.54 o 
  -3   8  10       38.48       30.84     12.48 o 
  -2   8  10       26.31       36.97     12.38 o 
  -1   8  10      185.61      225.99     18.26 o 
   0   8  10       42.39       62.27     17.70 o 
   1   8  10      112.20      120.87     21.18 o 
   2   8  10        0.96        7.09     15.96 o 
   3   8  10        0.06      -21.93     14.62 o 
   4   8  10        6.76        7.94     17.58 o 
   5   8  10       19.68       23.82     19.01 o 
   6   8  10       45.15       34.92     21.01 o 
   7   8  10        2.00       -4.29     21.64 o 
 -11   9  10       38.06       45.85     18.94 o 
 -10   9  10        5.40       -3.58     34.34 o 
  -9   9  10        0.44       -4.70     16.31 o 
  -8   9  10        7.31       15.34     16.36 o 
  -7   9  10        7.33       -2.63     12.75 o 
  -6   9  10       85.36       80.91     19.53 o 
  -5   9  10       37.57       33.97     10.55 o 
  -4   9  10       16.64        7.84      9.25 o 
  -3   9  10        5.35       -9.11     11.26 o 
  -2   9  10       17.98       31.40     12.23 o 
  -1   9  10        8.47        2.86     16.50 o 
   0   9  10        0.03        4.76     15.25 o 
   1   9  10        4.65      -21.21     15.56 o 
   2   9  10        0.14        4.17     15.11 o 
   3   9  10        5.97       24.44     17.56 o 
   4   9  10        6.00      -24.44     37.11 o 
   5   9  10       34.15       45.56     21.12 o 
   6   9  10       30.18       -3.09     31.81 o 
   7   9  10       20.05       16.93     20.82 o 
 -11  10  10        1.05       28.51     20.32 o 
 -10  10  10        0.33       31.51     22.67 o 
  -9  10  10        3.58       -3.10     27.73 o 
  -8  10  10        2.33       -1.48     13.66 o 
  -7  10  10       14.64       22.52     11.38 o 
  -6  10  10       16.99       27.34     11.12 o 
  -5  10  10       52.21       39.35     10.85 o 
  -4  10  10        0.60       -1.11      8.99 o 
  -3  10  10        5.48       20.18     15.30 o 
  -2  10  10        0.01       -7.78     11.48 o 
  -1  10  10        8.49       11.86     15.74 o 
   0  10  10       26.92        7.12     28.40 o 
   1  10  10       14.09       21.23     16.32 o 
   2  10  10        0.60        4.59     15.92 o 
   3  10  10        6.13      -24.70     17.74 o 
   4  10  10        2.02        1.39     17.67 o 
   5  10  10       63.71       72.65     20.98 o 
   6  10  10        5.03      -12.45     20.55 o 
   7  10  10       16.44       20.67     20.90 o 
 -10  11  10        7.55       31.55     19.90 o 
  -9  11  10        2.56       -1.49     15.30 o 
  -8  11  10        7.10       -5.03     11.18 o 
  -7  11  10        6.33       -8.45     11.08 o 
  -6  11  10        6.05       -1.52     15.49 o 
  -5  11  10       37.02       24.10     10.59 o 
  -4  11  10        0.10        1.67     11.09 o 
  -3  11  10       12.30        9.71     13.07 o 
  -2  11  10       11.89       12.73     13.87 o 
  -1  11  10        0.00      -15.73     14.10 o 
   0  11  10        4.06       12.52     16.08 o 
   1  11  10        5.99        2.43     16.46 o 
   2  11  10        0.07        7.18     16.79 o 
   3  11  10        3.77      -16.51     30.73 o 
   4  11  10        0.23       -3.11     20.98 o 
   5  11  10       19.74       -8.76     19.04 o 
   6  11  10        0.35      -29.33     19.55 o 
 -10  12  10       15.61       69.59     21.52 o 
  -9  12  10        8.95       23.32     14.08 o 
  -8  12  10       11.14      -13.82     11.33 o 
  -7  12  10        8.65      -13.64     10.75 o 
  -6  12  10        1.02      -14.88      9.92 o 
  -5  12  10       42.98       64.05     14.96 o 
  -4  12  10        3.03       -8.16      9.97 o 
  -3  12  10        8.00       18.40     12.85 o 
  -2  12  10        6.00       -9.33     20.58 o 
  -1  12  10        0.99      -10.36     34.17 o 
   0  12  10      132.08      161.42     23.54 o 
   1  12  10       25.16       18.62     27.42 o 
   2  12  10        2.75      -16.25     16.00 o 
   3  12  10        3.71       14.75     18.29 o 
   4  12  10        1.58      -17.00     19.30 o 
   5  12  10       25.35        0.27     21.37 o 
   6  12  10        4.66       16.87     20.92 o 
  -9  13  10        1.84      -14.45     13.24 o 
  -8  13  10        0.96       -3.38     11.99 o 
  -7  13  10        1.25       -0.73     11.72 o 
  -6  13  10        0.01       -4.02     10.89 o 
  -5  13  10        2.79       -0.67     14.08 o 
  -4  13  10        1.78       -8.98     10.41 o 
  -3  13  10        3.67      -22.18     15.13 o 
  -2  13  10        2.03        2.73     15.93 o 
  -1  13  10       19.95       16.78     16.95 o 
   0  13  10       18.94        9.84     17.70 o 
   1  13  10       10.04        7.60     17.61 o 
   2  13  10        6.33        1.33     27.02 o 
   3  13  10        0.92        9.57     18.77 o 
   4  13  10        0.02        7.34     23.78 o 
   5  13  10        2.38       -5.41     23.28 o 
  -8  14  10        0.00        6.32     13.91 o 
  -7  14  10        3.19       -6.58     11.73 o 
  -6  14  10       15.29       -0.78     11.85 o 
  -5  14  10        2.74        3.94     11.30 o 
  -4  14  10        0.02        9.36     12.46 o 
  -3  14  10        0.67       -7.85     11.34 o 
  -2  14  10        1.83       -5.44     15.64 o 
  -1  14  10       28.80        8.03     16.83 o 
   0  14  10        2.20       11.02     18.35 o 
   1  14  10       19.44       17.77     17.77 o 
   2  14  10        0.01        4.28     18.13 o 
   3  14  10        9.47       -6.17     18.58 o 
   4  14  10        0.43       -6.89     19.32 o 
  -7  15  10        0.01       -4.39     12.79 o 
  -6  15  10        0.88      -10.56     12.25 o 
  -5  15  10        1.47        0.23     11.26 o 
  -4  15  10        0.11       -5.33     12.55 o 
  -3  15  10        0.00        7.87     11.95 o 
  -2  15  10        8.63       24.53     18.05 o 
  -1  15  10        4.56       17.17     17.55 o 
   0  15  10       13.74        6.42     17.80 o 
   1  15  10       30.13       38.76     19.80 o 
   2  15  10        0.02       28.79     18.72 o 
   3  15  10        0.93       17.84     20.42 o 
  -6  16  10        0.99        6.33     12.85 o 
  -5  16  10       27.30        0.34     22.31 o 
  -4  16  10        0.03        5.74     13.38 o 
  -3  16  10       55.40       31.93     14.16 o 
  -2  16  10        3.17      -26.33     17.55 o 
  -1  16  10        6.43       60.32     21.19 o 
   0  16  10        3.26      -14.36     19.23 o 
   1  16  10        1.86      -26.52     17.68 o 
   2  16  10        5.12       -4.25     19.53 o 
  -4  17  10        0.05       20.85     16.87 o 
  -3  17  10        7.61       -5.62     13.96 o 
  -2  17  10        0.04        1.06     19.07 o 
  -1  17  10        1.25      -14.32     17.73 o 
   0  17  10        0.78       -2.02     19.26 o 
 -12   1  11        2.89       -6.62     19.60 o 
 -11   1  11        5.21        0.06     36.13 o 
 -10   1  11        0.69       10.42     18.32 o 
  -9   1  11        6.46       21.50     16.10 o 
  -8   1  11        4.84        8.21     23.01 o 
  -7   1  11       18.52       12.21     13.62 o 
  -6   1  11        0.00      -15.06     14.14 o 
  -5   1  11        0.16        4.51     13.90 o 
  -4   1  11        1.90      -18.43     12.28 o 
  -3   1  11        3.97        7.76     14.53 o 
  -2   1  11      122.37      129.15     25.60 o 
  -1   1  11       27.51       23.86     12.39 o 
   0   1  11      198.10      202.63     17.76 o 
   1   1  11        3.97      -17.23     11.49 o 
   2   1  11        9.33      -16.49     10.99 o 
   3   1  11        0.21       -2.76     10.94 o 
   4   1  11       11.85       11.41     13.73 o 
   5   1  11        4.42      -26.72     19.16 o 
   6   1  11       64.11       61.32     17.94 o 
   7   1  11        1.44        0.92     16.59 o 
 -12   2  11        5.87       26.20     19.37 o 
 -11   2  11        5.35       -3.18     16.15 o 
 -10   2  11       12.94       19.97     17.57 o 
  -9   2  11        0.17       -7.49     16.05 o 
  -8   2  11       70.12       69.69     22.43 o 
  -7   2  11        6.83       29.42     26.14 o 
  -6   2  11        5.40       18.40     15.60 o 
  -5   2  11        1.24       18.47     14.73 o 
  -4   2  11       14.02       10.21     19.43 o 
  -3   2  11        6.69      -10.77     14.07 o 
  -2   2  11       35.74       43.19     13.31 o 
  -1   2  11      139.18      166.23     17.57 o 
   0   2  11       38.60       44.49     12.69 o 
   1   2  11        4.33        1.67     11.94 o 
   2   2  11        1.55       -5.02     11.30 o 
   3   2  11        1.65      -19.13     14.95 o 
   4   2  11        3.00      -14.77     20.64 o 
   5   2  11       30.50       31.78     17.89 o 
   6   2  11       38.14       56.33     24.96 o 
   7   2  11        0.57       -6.47     16.05 o 
 -12   3  11        2.01       -2.04     24.76 o 
 -11   3  11        3.74        5.66     18.63 o 
 -10   3  11        5.19       31.07     16.91 o 
  -9   3  11        0.15      -17.21     15.23 o 
  -8   3  11        0.02        5.77     14.81 o 
  -7   3  11        2.13      -10.73     13.69 o 
  -6   3  11       11.25       15.06     14.97 o 
  -5   3  11        7.18        6.42     13.90 o 
  -4   3  11        6.05       16.43     13.61 o 
  -3   3  11        1.98       -9.33     14.47 o 
  -2   3  11        8.72       -1.76     11.42 o 
  -1   3  11       20.50       23.63     12.94 o 
   0   3  11       54.15       68.15     18.85 o 
   1   3  11       46.18       44.40     12.93 o 
   2   3  11        6.55        3.57     12.12 o 
   3   3  11        2.23      -18.96     14.09 o 
   4   3  11        0.19      -15.81     16.24 o 
   5   3  11       20.71       37.74     19.85 o 
   6   3  11        0.00        8.84     23.01 o 
   7   3  11        3.23       -6.07     22.47 o 
 -12   4  11       36.06       38.36     20.75 o 
 -11   4  11        0.19        9.95     18.49 o 
 -10   4  11       14.07        5.42     17.23 o 
  -9   4  11        0.08       26.51     16.37 o 
  -8   4  11        1.27        9.31     15.78 o 
  -7   4  11        3.27        6.34     14.87 o 
  -6   4  11        0.37       12.43     21.12 o 
  -5   4  11       39.06       63.26     17.06 o 
  -4   4  11       45.44       38.57     13.99 o 
  -3   4  11       20.00       28.43     12.70 o 
  -2   4  11        3.42       -5.90     12.16 o 
  -1   4  11      130.49      147.40     16.58 o 
   0   4  11       12.37       10.21     12.20 o 
   1   4  11       76.84       53.35     13.81 o 
   2   4  11        5.03        3.79     16.23 o 
   3   4  11        0.39       -7.92     16.51 o 
   4   4  11       28.30       19.43     17.30 o 
   5   4  11       38.39       29.58     26.85 o 
   6   4  11       30.12       43.85     24.09 o 
 -11   5  11        1.44        6.81     18.66 o 
 -10   5  11       30.33       49.56     18.31 o 
  -9   5  11        2.04        2.60     16.29 o 
  -8   5  11       14.89       31.69     17.02 o 
  -7   5  11       11.56       -6.16     14.81 o 
  -6   5  11       39.81       32.48     16.49 o 
  -5   5  11        0.00       -3.27     12.10 o 
  -4   5  11        4.82       -0.35     15.60 o 
  -3   5  11       12.10        9.95     11.73 o 
  -2   5  11        2.77       24.50     13.02 o 
  -1   5  11       43.69       35.79     12.85 o 
   0   5  11        0.99        3.00     12.14 o 
   1   5  11        6.42       14.58     12.72 o 
   2   5  11        0.45       21.45     16.69 o 
   3   5  11        0.05      -13.18     20.04 o 
   4   5  11        0.01      -18.25     17.50 o 
   5   5  11        0.04        9.80     18.42 o 
   6   5  11        8.17        3.64     18.61 o 
 -11   6  11        3.14       32.56     29.31 o 
 -10   6  11       38.76       43.31     29.82 o 
  -9   6  11        8.27       20.13     16.54 o 
  -8   6  11        0.00      -27.95     43.21 o 
  -7   6  11       11.09       13.18     16.40 o 
  -6   6  11        4.72      -12.37     12.03 o 
  -5   6  11        4.89        5.31     13.18 o 
  -4   6  11       43.36       33.68     13.69 o 
  -3   6  11        1.39       11.94     15.30 o 
  -2   6  11       50.14       40.69     13.69 o 
  -1   6  11       29.26       47.31     13.51 o 
   0   6  11        7.18        3.94     12.35 o 
   1   6  11        1.17       -3.88     15.08 o 
   2   6  11       12.01        7.41     16.36 o 
   3   6  11        9.75       29.67     17.74 o 
   4   6  11        1.34      -12.55     17.34 o 
   5   6  11        0.01       -5.56     18.48 o 
   6   6  11       22.60        3.47     26.21 o 
 -11   7  11       32.79       82.93     21.82 o 
 -10   7  11        1.23       36.44     27.05 o 
  -9   7  11        1.10       11.72     18.39 o 
  -8   7  11        0.02       13.55     16.75 o 
  -7   7  11        3.49       11.37     14.27 o 
  -6   7  11       66.28       83.90     16.55 o 
  -5   7  11       28.95       43.81     14.55 o 
  -4   7  11        4.92        8.55     12.84 o 
  -3   7  11       10.81       10.97     12.57 o 
  -2   7  11       15.76       -2.98     11.82 o 
  -1   7  11       10.25       -3.26     11.88 o 
   0   7  11       29.15       17.21     16.51 o 
   1   7  11       11.29       -7.82     15.15 o 
   2   7  11        0.03       -5.91     18.59 o 
   3   7  11       12.72       18.69     18.56 o 
   4   7  11        0.00      -26.76     17.84 o 
   5   7  11       42.03       44.08     20.11 o 
   6   7  11        4.86        3.28     20.11 o 
 -10   8  11        3.85       19.00     19.22 o 
  -9   8  11        0.49       13.83     18.10 o 
  -8   8  11       16.08       25.60     36.33 o 
  -7   8  11       29.08       17.78     14.01 o 
  -6   8  11        9.21      -18.61     12.40 o 
  -5   8  11      144.75      164.65     18.39 o 
  -4   8  11       15.69       33.55     15.38 o 
  -3   8  11        0.00      -16.06     11.74 o 
  -2   8  11       49.60       62.53     17.13 o 
  -1   8  11       32.12       16.45     15.33 o 
   0   8  11        3.34       -1.13     15.76 o 
   1   8  11        1.59       -3.68     17.02 o 
   2   8  11        1.35      -30.71     20.48 o 
   3   8  11        0.74      -20.85     17.20 o 
   4   8  11       12.28       22.02     19.58 o 
   5   8  11        1.40      -14.20     18.52 o 
   6   8  11        0.09       12.46     22.16 o 
 -10   9  11       29.69       21.19     19.66 o 
  -9   9  11        1.96       28.20     19.05 o 
  -8   9  11       15.56       39.22     16.55 o 
  -7   9  11        6.10       22.37     14.01 o 
  -6   9  11        3.99        0.95     15.25 o 
  -5   9  11       94.19      101.55     22.01 o 
  -4   9  11        4.66       -5.01     12.34 o 
  -3   9  11        0.90       -2.34     12.53 o 
  -2   9  11        0.00      -10.14     12.53 o 
  -1   9  11       25.18       10.51     18.35 o 
   0   9  11       28.84       51.37     19.19 o 
   1   9  11        0.40      -22.24     17.20 o 
   2   9  11        0.03      -23.58     17.02 o 
   3   9  11        0.49       -6.82     17.33 o 
   4   9  11        4.34       -1.00     17.88 o 
   5   9  11        0.07      -28.35     30.93 o 
 -10  10  11        1.83       18.13     21.32 o 
  -9  10  11        0.33       18.01     19.87 o 
  -8  10  11        3.04        6.36     15.11 o 
  -7  10  11        0.56        7.84     14.02 o 
  -6  10  11        0.05      -20.22     13.69 o 
  -5  10  11       60.07       73.98     15.52 o 
  -4  10  11        5.58        4.58     10.35 o 
  -3  10  11        8.08        0.39     13.20 o 
  -2  10  11        0.29        6.79     15.72 o 
  -1  10  11       26.99        6.36     32.89 o 
   0  10  11        8.08        6.89     18.99 o 
   1  10  11        3.52        9.08     17.16 o 
   2  10  11        0.00       -9.06     27.39 o 
   3  10  11        9.55      -16.83     17.61 o 
   4  10  11        2.86      -11.55     26.35 o 
   5  10  11        1.53      -24.31     20.03 o 
  -9  11  11        9.67        8.22     22.84 o 
  -8  11  11        7.00       -9.26     15.32 o 
  -7  11  11       43.74       53.76     22.01 o 
  -6  11  11        3.58        8.83     14.53 o 
  -5  11  11       45.24       35.51     15.22 o 
  -4  11  11        2.47        3.51     10.80 o 
  -3  11  11        0.33       -5.76     13.76 o 
  -2  11  11        6.12       19.23     19.40 o 
  -1  11  11       10.01       -4.06     17.98 o 
   0  11  11        5.18        5.16     21.62 o 
   1  11  11        1.91      -14.39     16.40 o 
   2  11  11        2.18        7.63     24.73 o 
   3  11  11        3.92       14.98     19.37 o 
   4  11  11        1.59      -27.67     18.45 o 
  -8  12  11        1.36      -20.95     25.39 o 
  -7  12  11        3.33        6.18     15.81 o 
  -6  12  11        2.26       23.83     12.36 o 
  -5  12  11        2.72       10.25     11.22 o 
  -4  12  11        2.86      -11.40     10.69 o 
  -3  12  11        0.46      -12.18     16.56 o 
  -2  12  11        0.14      -21.22     33.19 o 
  -1  12  11        1.74      -14.05     17.02 o 
   0  12  11        0.38      -24.93     17.09 o 
   1  12  11        0.19       25.28     20.06 o 
   2  12  11        5.36      -16.60     18.19 o 
   3  12  11        6.34       16.46     23.38 o 
   4  12  11        0.08      -16.66     19.61 o 
  -7  13  11        9.41       -2.58     15.79 o 
  -6  13  11        4.59       -4.46     12.31 o 
  -5  13  11        0.29       11.21     11.57 o 
  -4  13  11        0.27      -10.03     12.41 o 
  -3  13  11        0.02        0.81     13.48 o 
  -2  13  11        2.69      -11.51     15.94 o 
  -1  13  11        6.33       12.83     17.79 o 
   0  13  11        0.21       -1.26     18.28 o 
   1  13  11        0.20       15.80     29.04 o 
   2  13  11        0.93      -10.20     18.24 o 
   3  13  11        0.04       -1.39     18.95 o 
  -6  14  11        0.18        9.08     12.76 o 
  -5  14  11        0.50       -0.32     24.81 o 
  -4  14  11        0.15      -15.16     12.72 o 
  -3  14  11        0.88       -1.84     20.03 o 
  -2  14  11        0.03      -14.98     38.73 o 
  -1  14  11        4.59        7.90     17.71 o 
   0  14  11       24.81        4.82     19.81 o 
   1  14  11        0.13        1.54     20.79 o 
   2  14  11        0.01      -22.03     19.92 o 
  -5  15  11        1.04      -13.78     13.24 o 
  -4  15  11        8.49       11.89     14.20 o 
  -3  15  11        0.32       17.92     14.68 o 
  -2  15  11       10.23       37.17     20.79 o 
  -1  15  11        2.55       35.84     21.30 o 
   0  15  11        5.02      -21.21     18.91 o 
 -11   0  12        8.06       37.17     28.74 o 
 -10   0  12        6.96       -0.88     26.58 o 
  -9   0  12       12.87       -9.78     25.37 o 
  -8   0  12       15.11       14.24     24.22 o 
  -7   0  12        5.77      -13.76     22.53 o 
  -6   0  12       28.75       57.55     27.19 o 
  -5   0  12       10.99       52.56     24.42 o 
  -4   0  12       66.44       36.43     21.39 o 
  -3   0  12        0.15      -14.71     20.98 o 
  -2   0  12      141.68      169.14     29.21 o 
  -1   0  12       42.34       85.95     26.45 o 
   0   0  12       39.46       25.70     23.28 o 
   1   0  12        5.93       -8.37     19.63 o 
   2   0  12        1.16        0.30     17.55 o 
   3   0  12       28.42       -3.75     17.89 o 
   4   0  12       28.10       17.68     30.70 o 
 -11   1  12        4.62       31.62     29.41 o 
 -10   1  12        0.14       10.75     17.45 o 
  -9   1  12        6.14       13.60     18.20 o 
  -8   1  12       11.35       49.12     18.86 o 
  -7   1  12        5.49       -8.78     15.93 o 
  -6   1  12       10.74       13.00     15.94 o 
  -5   1  12        3.38        7.14     15.53 o 
  -4   1  12       26.14       27.95     15.64 o 
  -3   1  12        6.03       -4.31     14.82 o 
  -2   1  12        5.41        6.68     15.52 o 
  -1   1  12       70.24       84.67     18.17 o 
   0   1  12        0.45        8.53     12.42 o 
   1   1  12        3.89       -6.51     12.25 o 
   2   1  12        1.49      -12.75     12.84 o 
   3   1  12        3.18       19.43     19.27 o 
   4   1  12        4.08      -33.19     29.75 o 
 -11   2  12        0.00       -0.70     18.56 o 
 -10   2  12        1.66       20.43     18.77 o 
  -9   2  12        0.41       11.99     17.52 o 
  -8   2  12        0.34       32.46     17.30 o 
  -7   2  12       23.27       41.60     17.40 o 
  -6   2  12        0.00       -8.05     15.04 o 
  -5   2  12       43.61       26.33     16.92 o 
  -4   2  12        2.61        2.94     40.82 o 
  -3   2  12       30.78        8.20     39.57 o 
  -2   2  12       22.66       32.96     16.26 o 
  -1   2  12       10.73       17.98     13.23 o 
   0   2  12        2.38        9.70     13.32 o 
   1   2  12        2.64       26.64     13.69 o 
   2   2  12        0.33       14.85     12.86 o 
   3   2  12        6.73        1.04     25.10 o 
   4   2  12        0.25      -30.43     27.36 o 
 -10   3  12        6.28       31.28     24.05 o 
  -9   3  12        4.65       -0.25     17.51 o 
  -8   3  12        0.16        3.84     17.04 o 
  -7   3  12       36.31       42.12     18.09 o 
  -6   3  12        8.56        2.76     15.56 o 
  -5   3  12        2.69       43.14     17.17 o 
  -4   3  12       22.85       37.11     16.85 o 
  -3   3  12       48.17       32.35     14.13 o 
  -2   3  12        8.58        9.45     12.94 o 
  -1   3  12       96.56       76.87     16.05 o 
   0   3  12       57.64       73.74     26.01 o 
   1   3  12        5.99       -9.73     13.03 o 
   2   3  12        0.41       -2.55     17.10 o 
   3   3  12        2.21      -10.63     16.91 o 
   4   3  12        0.02      -15.83     17.72 o 
   5   3  12       23.00       13.16     25.30 o 
 -10   4  12        2.88       12.46     18.84 o 
  -9   4  12        0.44        1.11     17.94 o 
  -8   4  12        1.02       24.65     23.01 o 
  -7   4  12       16.04       22.33     16.76 o 
  -6   4  12        0.82       -6.92     15.83 o 
  -5   4  12        8.27       12.28     15.19 o 
  -4   4  12       55.50       41.11     14.89 o 
  -3   4  12        3.63        2.69     18.98 o 
  -2   4  12       28.24       22.73     14.36 o 
  -1   4  12        9.05       -9.94     13.13 o 
   0   4  12       26.62       13.84     14.21 o 
   1   4  12        8.70       -3.95     13.11 o 
   2   4  12        0.37      -22.43     28.07 o 
   3   4  12        2.66       -7.96     16.40 o 
   4   4  12        0.35      -22.09     17.72 o 
   5   4  12        7.49       -1.11     20.19 o 
 -10   5  12        2.78       14.28     19.45 o 
  -9   5  12        9.58       62.43     20.26 o 
  -8   5  12        0.11       35.89     19.26 o 
  -7   5  12        6.04       22.25     17.57 o 
  -6   5  12        2.41       -5.54     15.73 o 
  -5   5  12        9.80       17.95     14.99 o 
  -4   5  12       13.79        8.13     14.09 o 
  -3   5  12        3.99       -5.69     12.33 o 
  -2   5  12        0.08       11.27     13.51 o 
  -1   5  12       53.66       92.77     16.17 o 
   0   5  12        4.50       10.33     13.45 o 
   1   5  12        0.02       -5.65     17.21 o 
   2   5  12        3.01       -1.03     18.22 o 
   3   5  12        3.40        3.03     18.59 o 
   4   5  12        0.55       14.32     19.93 o 
   5   5  12       14.70       31.93     25.20 o 
 -10   6  12        3.11       -0.30     35.15 o 
  -9   6  12        9.56       20.27     29.92 o 
  -8   6  12        4.15       14.61     18.76 o 
  -7   6  12       20.85      -10.65     17.75 o 
  -6   6  12        1.17       20.97     16.62 o 
  -5   6  12       28.47       44.41     15.40 o 
  -4   6  12        0.43       -4.31     13.68 o 
  -3   6  12       14.91       17.75     13.94 o 
  -2   6  12       44.04       39.87     14.34 o 
  -1   6  12        0.90        1.47     12.99 o 
   0   6  12        0.37       20.40     17.91 o 
   1   6  12        0.30        7.76     17.27 o 
   2   6  12        5.60       12.47     22.87 o 
   3   6  12        2.81       -3.76     17.04 o 
   4   6  12       15.08       12.42     31.00 o 
   5   6  12        0.35       21.50     20.35 o 
  -9   7  12        6.36      -10.50     18.02 o 
  -8   7  12       10.58       12.85     18.03 o 
  -7   7  12        0.01      -25.11     16.90 o 
  -6   7  12        2.64       12.96     16.39 o 
  -5   7  12        4.61        7.98     14.92 o 
  -4   7  12        0.01       -5.85     13.16 o 
  -3   7  12        1.45        2.10     13.89 o 
  -2   7  12        0.45       15.18     18.84 o 
  -1   7  12        9.08        8.12     14.03 o 
   0   7  12        6.31        9.94     17.41 o 
   1   7  12        6.41        2.64     17.33 o 
   2   7  12        0.10      -13.87     32.48 o 
   3   7  12        1.21       -7.28     18.69 o 
   4   7  12       28.06       22.19     21.20 o 
  -9   8  12        0.80      -15.51     17.68 o 
  -8   8  12        0.50       17.28     41.05 o 
  -7   8  12        1.72      -19.15     14.67 o 
  -6   8  12       10.55       -1.56     16.44 o 
  -5   8  12       21.00       20.63     14.47 o 
  -4   8  12        0.16       23.54     14.18 o 
  -3   8  12       29.07       22.71     14.88 o 
  -2   8  12        0.84       14.14     13.77 o 
  -1   8  12       10.49        8.15     19.53 o 
   0   8  12        0.70       -3.00     17.10 o 
   1   8  12       22.68       27.13     17.98 o 
   2   8  12        0.14      -24.90     16.60 o 
   3   8  12        5.54       11.55     19.32 o 
   4   8  12       17.13        0.29     20.55 o 
  -8   9  12        1.68        0.49     34.74 o 
  -7   9  12        0.26      -18.14     15.44 o 
  -6   9  12        0.00        8.15     15.01 o 
  -5   9  12        0.52        3.36     17.32 o 
  -4   9  12        0.34       -5.54     14.32 o 
  -3   9  12        8.09        5.23     14.17 o 
  -2   9  12        0.06      -11.37     21.45 o 
  -1   9  12       27.30       41.03     29.62 o 
   0   9  12       14.54       -9.03     18.43 o 
   1   9  12        0.11        5.99     18.38 o 
   2   9  12        1.00        1.70     18.88 o 
   3   9  12        0.12       15.99     20.53 o 
  -8  10  12        0.29       -2.13     16.35 o 
  -7  10  12       10.87        1.74     15.83 o 
  -6  10  12        1.30       15.74     16.38 o 
  -5  10  12        1.80      -15.31     14.56 o 
  -4  10  12        0.13        6.26     14.67 o 
  -3  10  12        0.12      -10.53     13.71 o 
  -2  10  12        0.01       18.27     17.33 o 
  -1  10  12       22.47       27.57     18.18 o 
   0  10  12       19.11       26.62     18.83 o 
   1  10  12        3.86        0.58     18.11 o 
   2  10  12        1.61       10.89     19.93 o 
   3  10  12        3.87      -23.12     21.17 o 
  -7  11  12        0.01        2.64     16.22 o 
  -6  11  12        0.04        6.54     15.63 o 
  -5  11  12       12.10       -4.09     15.48 o 
  -4  11  12        0.67       13.62     20.93 o 
  -3  11  12        0.02       13.41     18.69 o 
  -2  11  12        2.56        1.14     18.98 o 
  -1  11  12        3.78       10.44     18.50 o 
   0  11  12        0.25        3.13     18.04 o 
   1  11  12        0.04      -14.83     19.24 o 
   2  11  12        3.22        2.86     19.37 o 
  -6  12  12        1.70       19.73     15.96 o 
  -5  12  12        1.86       12.84     17.31 o 
  -4  12  12        0.45       10.99     17.79 o 
  -3  12  12        4.04       -4.41     17.86 o 
  -2  12  12        0.01        1.86     18.13 o 
  -1  12  12       52.06       58.03     20.72 o 
   0  12  12       10.18        5.60     19.08 o 
   1  12  12        2.08       -3.37     20.87 o 
  -4  13  12        1.21      -13.69     12.87 o 
  -3  13  12        0.01        4.16     14.10 o 
  -2  13  12        1.42      -12.44     18.63 o 
  -1  13  12       11.21       -9.92     20.03 o 
  -9   1  13        0.54        0.41     39.16 o 
  -8   1  13       20.74       19.70     18.38 o 
  -7   1  13        0.07      -17.06     18.01 o 
  -6   1  13       23.36        2.49     17.34 o 
  -5   1  13        7.08        5.71     18.07 o 
  -4   1  13        0.00       10.66     18.17 o 
  -3   1  13       67.21       60.47     18.38 o 
  -2   1  13       23.11       40.83     18.32 o 
  -1   1  13      253.49      271.46     26.64 o 
   0   1  13        2.66        4.68     23.01 o 
   1   1  13       10.83       40.57     30.36 o 
   2   1  13        0.75       -7.83     19.58 o 
   3   1  13        5.01        6.12     26.85 o 
  -9   2  13        0.55        9.76     24.32 o 
  -8   2  13        8.50       11.50     25.91 o 
  -7   2  13        0.47       -5.69     17.76 o 
  -6   2  13        7.04        6.22     22.70 o 
  -5   2  13        1.76      -13.14     16.95 o 
  -4   2  13        0.02       13.77     17.66 o 
  -3   2  13        2.29       11.99     16.95 o 
  -2   2  13       62.61       54.14     18.92 o 
  -1   2  13        3.13      -10.84     16.64 o 
   0   2  13        7.64        5.16     15.19 o 
   1   2  13        0.10        6.57     14.59 o 
   2   2  13        1.52      -24.11     26.48 o 
   3   2  13        0.46       -4.30     21.96 o 
  -9   3  13        1.37      -14.90     18.80 o 
  -8   3  13        0.36        9.02     18.84 o 
  -7   3  13        0.48        0.35     18.96 o 
  -6   3  13        0.04        3.44     29.18 o 
  -5   3  13        0.11       23.86     19.39 o 
  -4   3  13        3.19       -2.61     17.38 o 
  -3   3  13       22.69       27.37     27.86 o 
  -2   3  13       27.55       60.92     16.63 o 
  -1   3  13       16.13       31.23     15.37 o 
   0   3  13        0.30      -12.71     13.89 o 
   1   3  13        2.77        4.21     18.85 o 
   2   3  13        0.01       -7.22     18.28 o 
   3   3  13        0.51       -8.20     20.15 o 
  -8   4  13       12.45       -1.68     18.57 o 
  -7   4  13        0.73       12.53     22.20 o 
  -6   4  13       11.29        2.56     17.68 o 
  -5   4  13        5.38       22.64     18.17 o 
  -4   4  13        0.08       16.35     17.56 o 
  -3   4  13       10.69       17.84     16.39 o 
  -2   4  13       25.59       33.59     15.47 o 
  -1   4  13        0.03        6.15     14.69 o 
   0   4  13        0.00        6.84     14.79 o 
   1   4  13        1.97      -13.78     18.80 o 
   2   4  13        0.17      -12.78     20.21 o 
   3   4  13        3.02      -20.42     19.56 o 
  -8   5  13        2.86       17.62     18.39 o 
  -7   5  13        0.82        3.26     17.79 o 
  -6   5  13       14.31       35.16     19.53 o 
  -5   5  13        2.60       -2.14     20.37 o 
  -4   5  13        4.26       22.83     16.09 o 
  -3   5  13       18.18      -12.60     14.28 o 
  -2   5  13        8.38        9.84     17.12 o 
  -1   5  13        0.00      -13.63     13.90 o 
   0   5  13        3.66      -13.52     18.31 o 
   1   5  13        2.76      -17.34     17.96 o 
   2   5  13        5.26      -27.57     18.38 o 
   3   5  13        1.60      -13.12     20.38 o 
  -8   6  13        0.39       31.36     20.33 o 
  -7   6  13        3.05      -14.14     19.39 o 
  -6   6  13       30.05       10.55     24.76 o 
  -5   6  13        3.60      -12.33     14.95 o 
  -4   6  13        3.79        2.19     14.84 o 
  -3   6  13        7.34        2.37     15.27 o 
  -2   6  13       10.55       27.47     15.34 o 
  -1   6  13        3.35       -7.75     16.80 o 
   0   6  13        2.51       -8.57     18.41 o 
   1   6  13        0.44      -10.59     19.14 o 
   2   6  13        0.04      -21.04     27.63 o 
  -7   7  13        2.45       33.65     34.88 o 
  -6   7  13        5.00        3.76     37.24 o 
  -5   7  13        5.91      -18.27     15.30 o 
  -4   7  13        1.37       -1.39     15.84 o 
  -3   7  13        0.06        1.58     15.33 o 
  -2   7  13        2.30       -0.02     14.86 o 
  -1   7  13        0.02        7.71     18.65 o 
   0   7  13       10.37       15.12     19.19 o 
   1   7  13        0.13      -19.01     28.98 o 
   2   7  13        2.49      -29.23     19.48 o 
  -7   8  13        0.66       26.10     26.08 o 
  -6   8  13        7.40       12.69     15.96 o 
  -5   8  13       12.14       26.11     16.55 o 
  -4   8  13        1.02      -17.26     19.33 o 
  -3   8  13        0.34       20.37     15.46 o 
  -2   8  13       19.79       33.49     23.51 o 
  -1   8  13        4.29       31.24     20.78 o 
   0   8  13        0.40      -13.27     18.75 o 
   1   8  13        0.88       -7.80     22.90 o 
  -6   9  13        6.61       -1.82     15.95 o 
  -5   9  13       12.97       23.38     16.50 o 
  -4   9  13        0.10      -12.95     18.54 o 
  -3   9  13        0.22       -4.72     22.30 o 
  -2   9  13        2.20      -12.00     18.62 o 
  -1   9  13        0.73      -20.68     31.00 o 
   0   9  13        7.65        1.05     20.15 o 
  -4  10  13        5.74       -8.71     16.33 o 
  -3  10  13        1.22       14.18     19.76 o 
  -2  10  13        8.70       -0.96     19.16 o 
  -1  10  13        7.20       10.14     31.57 o 
  -6   0  14        6.16       22.53     30.43 o 
  -5   0  14        0.94      -38.35     25.57 o 
  -4   0  14       11.08       29.35     27.26 o 
  -3   0  14        6.34      -12.95     25.10 o 
  -2   0  14       21.20       30.63     27.19 o 
  -1   0  14        9.59       21.52     25.23 o 
   0   0  14        0.77        7.08     26.99 o 
  -6   1  14        4.65       19.06     19.39 o 
  -5   1  14       16.63       43.48     20.49 o 
  -4   1  14        1.98       21.19     18.98 o 
  -3   1  14        4.31       39.07     20.30 o 
  -2   1  14        0.42        3.47     20.23 o 
  -1   1  14        6.76       44.94     28.94 o 
   0   1  14        0.35        8.62     18.81 o 
  -6   2  14        1.27       16.29     30.09 o 
  -5   2  14        0.02       -0.42     18.54 o 
  -4   2  14        2.77      -10.87     19.12 o 
  -3   2  14       29.66       60.27     19.90 o 
  -2   2  14        0.36        5.38     33.16 o 
  -1   2  14        1.47       17.81     19.29 o 
   0   2  14        3.20       -1.24     19.15 o 
  -6   3  14        5.73       13.46     24.52 o 
  -5   3  14        0.08       43.50     24.19 o 
  -4   3  14        1.49       -3.85     20.08 o 
  -3   3  14        7.45        7.52     21.39 o 
  -2   3  14       13.15       30.14     28.71 o 
  -1   3  14        9.88      -16.83     24.56 o 
   0   3  14        0.21       -5.31     26.38 o 
  -5   4  14        5.09       -2.71     19.38 o 
  -4   4  14        7.93       51.71     33.06 o 
  -3   4  14        0.15       19.90     19.43 o 
  -2   4  14       24.37       15.74     27.09 o 
  -1   4  14        0.96      -16.03     19.04 o 
  -4   5  14        1.07       18.02     20.05 o 
  -3   5  14        0.42       24.04     16.96 o 
  -2   5  14       21.65       30.07     17.23 o 
  -1   5  14        0.08        8.66     27.93 o 
                                                 
